# Supplementary material for: Development and Psychometric Validation of the EDE-QS, a 12 Item Short Form of the Eating Disorder Examination Questionnaire (EDE-Q)
Source: PLoS One. 2016 May 3;11(5):e0152744. doi: 10.1371/journal.pone.0152744 (PMC4854480; doi:10.1371/journal.pone.0152744)
Supplement: S1 Raw Data Study — (XLSX) [file pone.0152744.s003.xlsx]

## Sheet: data
Restraint	Eating_Concern	Shape_Concern	Weight_Concern	Global_EDEQ	Item_1	Item_2	Item_3	Item_4	Item_5	Item_6	Item_7	Item_8	Item_9	Item_10	Item_11	Item_12	Item_13	Item_14	Item_15	Item_16	Item_17	Item_18	Item_19	Item_20	Item_21	Item_22	Item_23	Item_24	Item_25	Item_26	Item_27	Item_28
2.2	4	5	3.8	3.75	4	0	4	3	0	6	6	2	4	5	6	5	Countless	all	20+	999	0	0	3	4	3	5	5	2	5	5	5	6
6	4.4	5.25	5.8	5.3625	6	6	6	6	6	6	6	6	5	6	6	6	0	28	0	0	0	28	0	6	5	6	6	5	6	6	6	0
5.8	4	5.75	5.6	5.2875	6	5	6	6	6	6	1	4	6	6	6	6	10	10	10	10	0	8	3	6	4	6	6	6	6	6	6	6
3	3.4	4.375	3.6	3.59375	5	0	0	5	5	6	0	0	6	6	4	4	10	10	8	10	0	2	2	6	3	6	6	4	4	4	4	5
1.4	2.4	1.625	2.4	1.95625	2	0	3	2	0	0	1	1	5	1	1	0	7	5	2	0	0	0	1	1	4	5	3	4	2	0	2	5
5.2	3	4.125	3.6	3.98125	6	3	6	6	5	6	3	2	4	5	4	2	0	0	1	14	0	0	0	5	3	5	5	6	3	4	3	4
5	4.6	6	5.8	5.35	6	1	6	6	6	6	6	6	6	6	6	6	10	10	10	20	5	20	1	6	4	6	6	5	6	6	6	6
0.6	4	4.75	3.8	3.2875	1	0	1	0	1	1	1	1	6	6	6	4	25	25	28	28	0	0	6	6	1	6	6	2	6	6	6	6
1.6	0.6	3.75	1.6	1.8875	0	0	4	4	0	6	0	0	0	0	6	4	0	0	0	0	0	0	0	0	3	0	0	0	4	6	6	6
5	999	6	5.5	5.5	6	3	6	999	999	6	999	999	999	6	6	6	999	every time I eat something	999	0	0	most days	999	999	999	6	6	4	6	6	6	6
4.4	2.6	3.875	4.8	3.91875	6	2	6	6	2	6	6	6	6	6	2	6	6	6	6	6	1	0	1	0	0	4	3	4	4	3	3	2
3.6	2.6	3.125	2.2	2.88125	6	0	6	6	0	1	1	2	5	6	4	2	0	0	0	0	0	0	2	1	4	5	5	0	2	2	2	3
4.8	3.2	4.375	4.4	4.19375	6	3	3	6	6	6	6	6	6	6	6	6	0	0	0	0	0	0	0	0	4	6	5	0	4	4	0	2
4.2	4.4	5.75	5.8	5.0375	6	6	6	1	2	6	5	5	6	6	6	6	999	5	6	0	14	5	3	3	5	6	6	6	6	6	6	5
3.2	1.8	1.625	1.8	2.10625	6	0	6	0	4	4	4	0	0	0	0	0	60	60	26	60	0	0	5	0	0	4	4	3	2	2	3	0
4.8	2.6	3.125	4	3.63125	6	0	6	6	6	1	3	4	5	5	5	5	2	2	8.5	17.5	0	5	3	0	2	4	4	6	1	3	2	1
3.8	4.6	3.5	5	4.225	6	1	6	6	0	0	6	6	6	6	2	3	0.75	0.75	2	0	0	20	3	6	2	6	6	4	6	2	6	0
5.4	4	5.75	5.2	5.0875	6	6	6	6	3	6	3	5	6	6	6	6	0	0	0	0	0	28	0	5	6	6	6	3	6	6	6	5
3.6	4.4	6	5.8	4.95	6	1	6	4	1	6	6	6	6	6	6	6	18	18	18	5	0	0	2	4	4	6	6	5	6	6	6	6
1.4	2	3.125	2.8	2.33125	4	1	0	1	1	2	1	1	2	2	4	2	15	0	12	2	0	15	2	1	4	3	2	5	3	4	5	5
4	5.2	5.75	2.6	4.3875	6	1	6	6	1	6	6	5	6	6	6	2	8	8	5	8	0	70	2	6	6	2	5	2	2	6	6	6
0	2	4.25	4	2.5625	0	0	0	0	0	1	2	1	2	3	6	3	1	0	0	35	0	0	0	0	6	5	5	5	6	6	6	6
2.8	5.2	5.5	4.25	4.4375	6	0	6	1	1	6	2	2	6	6	6	6	28	28	28	when I eat too much	999	required exercise	6	6	6	6	6	999	3	6	6	6
0	3.4	4.28571	3.6	2.82143	0	0	0	0	0	0	0	0	0	999	6	6	3	2	0	0	0	0	6	5	6	6	6	0	6	6	6	6
3.4	4.2	4.625	4.6	4.20625	5	1	5	5	1	2	4	2	5	5	6	5	9	9	9	0	0	0	2	5	5	5	5	6	5	6	6	5
3.6	1.2	4.5	3.6	3.225	6	0	6	6	0	0	0	0	6	6	6	6	4	4	0	0	0	0	0	0	0	6	6	0	6	6	6	6
3.6	4.4	4.625	4	4.15625	5	0	6	6	1	3	3	1	4	4	6	6	19	every day	19	0	0	0	5	5	5	5	5	2	6	6	6	6
2.5	5	5.71429	5.4	4.65357	999	1	0	3	6	6	6	6	6	6	6	6	999	999	999	0	0	999	1	6	6	6	6	4	5	6	999	4
4	2.4	4.75	4.6	3.9375	5	0	4	6	5	6	1	2	4	6	5	6	999	999	999	6	0	8	0	3	4	4	4	5	6	6	5	4
2.4	1	5	3.6	3	6	0	6	0	0	6	0	0	0	6	6	6	28	0	0	0	0	0	1	3	999	4	4	2	6	6	6	6
5.6	5.2	5.875	5.8	5.61875	5	5	6	6	6	6	5	5	6	6	6	6	5	4	3	0	0	2	3	6	6	6	6	6	6	6	6	6
1.2	4.2	6	6	4.35	2	2	1	0	1	6	6	6	6	6	6	6	12	12	12	27	0	0	1	6	2	6	6	6	6	6	6	6
3	5.2	5.375	4.4	4.49375	6	1	1	3	4	6	6	6	6	6	4	6	28	22	25	1	0	28	5	4	5	5	5	3	2	5	5	6
1.4	4	6	5.75	4.2875	1	0	5	1	0	6	999	999	6	6	6	6	28	14	17	999	0	3	1	5	4	5	6	6	6	6	6	6
3.2	3	3.125	4	3.33125	5	0	5	6	0	4	5	2	6	6	3	4	4	4	4	0	0	0	0	2	2	4	2	6	4	4	4	0
4.8	5.2	4.875	4.8	4.91875	6	2	6	6	4	6	6	3	6	6	6	6	4	4	4	0	0	25	6	6	2	3	3	6	6	6	6	3
0.2	4.6	5	4.4	3.55	0	1	0	0	0	6	6	6	6	6	6	6	28	28	28	0	0	0	0	5	6	4	4	0	6	4	3	5
3.6	4.8	5	4.8	4.55	6	0	6	6	0	6	0	0	6	6	6	6	28	28	28	56	1	0	6	6	6	6	6	6	6	6	6	4
3.6	5.2	4.75	4.8	4.5875	6	0	6	6	0	0	2	2	6	6	6	6	when I am angry & stress	Most of the time when I am alone	999	few times I feel loaded and cant' breath and heavy	0	3	6	6	6	6	6	4	6	6	6	6
1.6	4.2	3.625	3	3.10625	1	1	6	0	0	0	6	3	6	4	0	0	0	999	0	0	0	0	0	5	4	5	5	2	5	5	6	6
1.4	4.2	4.75	4	3.5875	2	0	3	2	0	0	2	2	6	6	6	3	17	17	17	0	0	0	4	4	5	6	6	3	6	6	6	6
5.2	4.4	5.875	5.8	5.31875	5	4	6	6	5	6	5	5	1	6	6	6	10	10	4	16	7	20	4	6	6	6	6	6	6	6	6	6
4.4	2.6	3	2.4	3.1	6	0	4	6	6	6	0	0	6	6	2	4	3	3	10	6	4	0	3	0	4	6	6	0	2	2	2	0
4.4	4.4	5.75	5.4	4.9875	6	2	6	6	2	6	6	6	6	6	6	6	15	15	15	35	0	12	1	5	4	4	4	5	6	6	6	6
6	2.4	5.75	6	5.0375	6	6	6	6	6	6	6	6	6	6	6	6	handfull	all	all	28	every week	handful	0	0	0	6	6	6	6	6	6	4
5.6	0.4	3.625	3.2	3.20625	6	5	6	6	5	0	1	2	1	6	4	4	0	999	0	0	0	0	0	0	0	2	4	5	3	3	4	6
4.5	5.8	6	6	5.575	6	0	6	999	6	6	6	6	6	6	6	6	28	28	28	28	0	0	5	6	6	6	6	6	6	6	6	6
0.4	2.2	5	4.2	2.95	0	0	0	2	0	6	2	2	6	6	999	5	1	1	1	1	0	0	0	0	3	6	6	2	6	6	4	5
4	5.2	6	6	5.3	6	4	6	1	3	6	6	6	6	6	6	6	28	28	28	28	28	10	2	6	6	6	6	6	6	6	6	6
0	4.6	6	5.6	4.05	0	0	0	0	0	6	6	6	6	6	6	6	20	20	20	1	0	0	5	6	0	6	6	4	6	6	6	6
3.2	1.8	3.75	3.4	3.0375	4	0	6	6	0	0	2	2	6	5	4	6	0	0	0	0	0	0	0	1	0	4	4	1	4	4	5	6
6	4.75	6	6	5.6875	6	6	6	6	6	6	6	6	999	6	6	6	0	several	several	0	0	0	5	6	2	6	6	6	6	6	6	6
5.8	4.4	5.375	5.4	5.24375	6	5	6	6	6	4	5	4	6	6	6	6	0	999	999	1	0	20	0	6	5	6	6	5	6	6	6	5
0.6	2.8	3.5	3	2.475	1	0	1	1	0	0	1	2	4	4	4	1	999	7.5	7.5	0	0	0	1	4	4	3	3	4	5	5	5	5
5	5.2	5.25	4.4	4.9625	6	1	6	6	6	6	5	5	5	6	6	6	12	12	12	12	1	0	4	6	6	3	3	2	6	6	6	4
5.8	4.6	6	6	5.6	6	6	6	6	5	6	5	6	6	6	6	6	14	14	14	14	10	10	2	4	6	6	6	6	6	6	6	6
3.8	2.8	2.375	3.4	3.09375	6	0	3	6	4	5	5	2	3	3	2	2	20	15	10	0	0	3	1	4	1	5	1	6	2	1	2	3
3	1.6	5.5	4.2	3.575	5	0	5	5	0	6	3	3	5	5	6	6	7	7	7	3	0	0	0	0	0	6	6	0	6	6	6	6
3.6	2.8	3.875	2	3.06875	5	0	6	6	1	5	2	2	6	5	4	2	0	0	1	0	0	3	1	3	2	4	4	0	2	3	4	4
1.6	3.6	2.25	1.8	2.3125	1	1	2	2	2	2	4	4	0	2	1	1	3	2	3	4	0	10+	4	5	5	2	2	0	2	1	3	3
4.8	5.2	6	6	5.5	6	0	6	6	6	6	6	6	6	6	6	6	0	999	0	5	0	6	4	5	5	6	6	6	6	6	6	6
2.6	3.8	4.75	3.6	3.6875	6	0	1	6	0	2	1	0	6	6	6	6	4	5	5	3	0	0	6	6	0	6	6	0	6	6	6	6
6	5	5.875	5.6	5.61875	6	6	6	6	6	6	6	6	6	6	6	6	25	25	25	50	0	15	3	6	4	6	6	4	6	6	5	6
3.2	1.8	4.625	2.8	3.10625	5	3	2	2	4	6	2	2	4	4	6	5	0	0	0	0	0	0	0	3	0	3	5	2	2	5	5	4
3.8	4.8	6	6	5.15	6	1	6	0	6	6	6	6	6	6	6	6	58	58	28	5	40	6	2	6	4	6	6	6	6	6	6	6
4.6	3.2	0.875	1	2.41875	6	0	6	6	5	0	6	0	0	3	0	2	28	0	0	0	0	28	5	1	4	2	0	0	1	4	0	0
5.4	4.8	5.25	4.6	5.0125	6	5	6	4	6	6	6	6	6	4	2	1	0	0	0	0	0	a few times every day	1	5	6	6	6	4	6	6	6	6
2.4	1.2	4.5	3.6	2.925	4	0	4	4	0	0	0	0	6	6	6	6	0	999	999	0	0	8	0	0	0	6	6	0	6	6	6	6
5.2	6	6	6	5.8	2	6	6	6	6	6	6	6	6	6	6	6	every day	all the time	every day	0	0	0	6	6	6	6	6	6	6	6	6	6
2.4	0	999	2.4	1.6	6	0	6	0	0	0	0	0	0	999	999	6	0	0	0	0	0	0	0	0	0	0	0	0	6	6	999	999
2.6	0.2	4.25	3.6	2.6625	6	0	1	6	0	0	0	0	0	6	6	6	0	0	0	0	0	0	0	1	0	4	4	2	6	6	6	6
4.6	5.2	5.875	6	5.41875	6	2	6	6	3	6	6	6	6	5	6	6	20	20	20	0	15	7	3	6	5	6	6	6	6	6	6	6
3.2	1	4.125	3.4	2.93125	6	0	4	6	0	0	0	1	0	6	6	6	0	0	0	0	56	0	0	0	5	4	4	0	6	6	5	5
2.4	1.6	4.5	3.8	3.075	3	1	1	4	3	4	1	1	3	2	6	3	10	5	10	0	0	15	1	1	2	5	5	4	6	6	6	6
3.4	3.4	4	3.2	3.5	5	0	3	6	3	5	6	3	3	6	2	2	3	2	3	0	0	6	0	4	4	4	3	5	2	2	5	6
2.8	2.8	4.875	3.8	3.56875	6	0	6	2	0	4	0	0	6	6	6	6	28	0	10	0	0	0	0	5	3	5	6	2	6	6	6	5
2.4	3.2	4.625	3.2	3.35625	4	0	4	4	0	0	2	3	4	6	6	5	5	5	5	0	10	14	3	3	4	4	6	0	4	6	5	5
2.8	4.2	3.375	3	3.34375	4	0	3	6	1	0	6	6	6	4	1	1	24	24	28	0	0	15	6	3	0	6	6	2	0	5	4	1
0	0.2	3.57143	3.2	1.74286	0	0	0	0	0	0	0	0	0	1	6	6	28	28	7	0	0	0	0	1	0	2	999	2	6	6	6	6
2.2	2.2	3.25	1.8	2.3625	4	1	3	0	3	0	0	0	4	3	3	3	3	3	2	0	0	4	1	3	3	0	2	0	6	6	6	6
4.2	4.4	5	3.8	4.35	4	4	4	4	5	6	4	2	2	6	6	6	16	10	999	12	0	0	5	5	6	2	2	3	6	6	6	6
2.6	5	5.25	4.8	4.4125	5	0	3	2	3	6	6	5	5	5	5	5	30	15	15	0	0	0	4	4	6	6	6	4	4	5	5	5
0	0.2	5	3.2	2.1	0	0	0	0	0	6	0	0	0	6	6	6	10	0	10	0	0	0	0	1	0	4	4	0	6	6	6	6
3.2	4.2	5.375	5	4.44375	6	0	6	3	1	3	6	6	4	4	6	6	15	20	15	25	1	0	2	5	4	6	6	1	6	6	6	6
4.8	4.8	6	6	5.4	6	0	6	6	6	6	6	6	4	6	6	6	0	999	999	20	0	7	4	5	5	6	6	6	6	6	6	6
5	5.2	5.25	5.2	5.1625	6	2	6	6	5	0	6	6	6	6	6	6	20	20	16	20	0	15	2	6	6	6	6	2	6	6	6	6
0	0.6	3	3	1.65	0	0	0	0	0	0	0	0	0	0	0	0	0	56	999	0	0	0	0	0	3	6	6	3	6	6	6	6
3.2	2.6	4.125	4.2	3.53125	3	3	4	4	2	5	0	0	1	2	6	5	5	5	5	2	0	0	3	5	4	4	4	6	6	6	5	5
4	5.2	6	5.8	5.25	6	1	6	6	1	6	4	6	6	6	6	6	45	45	28	0	0	15	4	6	6	6	6	5	6	6	6	6
1	4.8	6	5	4.2	1	2	1	0	1	6	4	6	6	6	6	2	28	28	20	0	0	0	3	6	5	6	6	5	6	6	6	6
4.4	3.4	5.125	4.8	4.43125	6	4	4	4	4	6	3	3	5	6	5	4	2	0	0	0	0	12	1	4	4	5	5	6	6	6	5	5
2	0.2	4	3.2	2.35	6	0	3	1	0	0	0	0	0	4	6	6	28	0	28	0	0	0	0	1	0	4	4	0	6	6	6	6
4.4	999	5.75	5.8	5.31667	6	1	6	3	6	6	5	5	5	6	6	6	999	999	999	999	999	999	999	999	999	6	6	6	6	6	5	6
0.6	4	5	5.2	3.7	3	0	0	0	0	6	6	6	6	6	6	6	2	2	2	0	0	25	3	1	999	6	6	6	2	2	4	4
4.4	6	5.25	6	5.4125	1	6	6	6	3	3	6	6	6	3	6	6	28	28	28	0	14	0	6	6	6	6	6	6	6	6	6	6
5.2	3.8	4.75	3.8	4.3875	6	2	6	6	6	6	6	6	6	6	2	1	4	4	4	4	0	0	1	6	0	4	4	6	2	2	6	6
5.2	4.8	5.625	5.4	5.25625	6	4	5	6	5	6	4	5	6	6	6	6	12	10	14	15	0	6	4	5	5	6	6	4	6	5	5	6
3.6	4.8	5.25	4.8	4.6125	6	0	6	6	0	6	6	6	6	6	6	6	4	4	4	0	0	10	0	6	6	6	6	0	6	6	6	0
6	6	6	6	6	6	6	6	6	6	6	6	6	6	6	6	6	30	0	28	30	15	0	6	6	6	6	6	6	6	6	6	6
3.2	3	5.125	3.6	3.73125	6	0	4	6	0	6	0	0	6	6	6	6	28	14	28	0	0	0	2	3	4	6	6	0	6	5	6	6
2.6	4	5.25	6	4.4625	1	0	6	6	0	0	6	6	2	6	6	6	28	0	3	0	0	7	0	6	6	6	6	6	6	6	6	6
6	3.8	6	6	5.45	6	6	6	6	6	6	6	6	1	6	6	6	0	0	0	0	0	12	0	6	6	6	6	6	6	6	6	6
3.6	4.25	5.875	5.8	4.88125	6	0	6	6	0	6	6	6	6	6	6	6	60	55	25	0	0	0	999	3	2	6	6	5	6	5	6	6
2.8	3	5.125	4.8	3.93125	4	0	6	4	0	1	3	4	6	6	6	6	20	20	10	0	0	0	2	3	1	6	6	2	6	6	6	6
5	3.6	5.25	6	4.9625	6	4	6	6	3	6	6	6	6	6	0	6	28	14	0	0	0	5	0	0	6	6	6	6	6	6	6	6
2.2	2	4.125	4.2	3.13125	6	0	0	5	0	0	4	2	6	2	5	5	14	14	14	0	0	0	0	0	0	6	6	2	6	6	6	6
0	1.2	3.25	3.2	1.9125	0	0	0	0	0	0	0	0	0	0	6	6	10	10	10	0	0	0	2	0	4	4	4	0	6	6	4	6
4.4	3.2	4.625	3.8	4.00625	6	6	4	6	0	6	3	3	0	6	6	3	3	3	3	0	0	14	4	5	4	4	4	4	5	5	4	3
3.6	3.8	4.625	4	4.00625	6	1	6	5	0	5	5	5	6	6	3	3	0	0	0	0	2	8	1	5	2	5	5	1	6	5	4	4
2.4	2.8	4.375	3.6	3.29375	5	0	3	4	0	3	1	1	1	3	5	4	20	10	10	0	0	0	4	4	4	5	5	2	6	6	6	6
4.2	999	4.875	5.4	4.825	6	4	3	3	5	0	6	6	6	4	6	6	999	999	999	999	999	999	999	999	999	6	5	3	6	6	6	6
4.2	4.6	5.875	4.8	4.86875	6	0	6	6	3	5	6	6	6	6	6	6	50	50	10	0	0	0	1	6	4	6	6	0	6	6	6	6
2.2	3.2	5.125	5.2	3.93125	2	3	2	2	2	2	2	3	4	6	6	6	28	28	5	0	1	0	1	6	3	6	6	5	6	6	6	6
5	4.4	5.75	5.8	5.2375	5	5	5	5	5	6	5	5	6	6	6	6	5	5	20	0	28	0	0	5	6	6	6	6	6	6	5	6
5.4	3.66667	5.14286	6	5.05238	6	6	6	6	3	6	999	6	5	0	6	6	0	0	0	5	28	13	0	6	999	999	999	6	999	6	6	6
2.4	0	5.75	4.8	3.2375	0	0	6	6	0	6	0	6	0	6	6	6	0	0	0	0	0	0	0	0	0	4	4	2	6	6	6	6
3.6	2.6	2.125	1.4	2.43125	6	6	0	6	0	0	0	0	6	6	6	0	0	0	0	0	0	20	0	1	6	2	2	4	1	1	1	1
3.2	2.4	5.125	5.4	4.03125	5	2	0	5	4	5	3	5	3	5	5	6	2	1	3	0	0	0	0	4	2	5	5	5	6	6	6	4
5.2	5.6	5	5.8	5.4	6	6	6	6	2	6	6	6	6	6	2	6	0	0	0	0	0	28	5	5	6	6	6	5	6	6	4	4
6	6	6	6	6	6	6	6	6	6	6	6	6	6	6	6	6	999	999	999	999	999	999	6	6	6	6	6	6	6	6	6	6
5.4	4.4	5.75	4.8	5.0875	6	3	6	6	6	6	4	4	0	6	6	6	0	0	0	0	0	0	6	6	6	6	6	2	6	6	6	6
4.2	3.4	6	6	4.9	6	0	3	6	6	6	6	6	6	6	6	6	28	28	28	0	3	28	0	1	4	6	6	6	6	6	6	6
3.2	0.8	3.625	3.6	2.80625	6	0	5	5	0	0	0	0	0	6	6	6	0	2	0	0	0	24	0	1	3	6	5	0	6	0	6	6
6	5.2	3.625	3.6	4.60625	6	6	6	6	6	6	6	6	5	6	4	6	0	0	2	0	0	6	5	5	5	1	1	4	1	2	2	2
4.8	4.6	3.125	1.8	3.58125	6	1	6	6	5	6	3	6	6	6	0	0	28	28	28	28	0	20	4	6	4	2	4	0	1	1	1	1
3.6	3.6	4.375	5	4.14375	6	0	6	6	0	0	6	6	6	6	6	6	14	14	14	10	0	20	0	3	3	5	5	2	6	5	4	3
2.6	2.8	3.5	3	2.975	4	0	4	4	1	1	3	0	1	2	4	6	10	10	10	0	0	9	2	4	4	4	4	0	5	5	6	6
3.8	4.6	5.125	4.8	4.58125	5	1	6	5	2	6	5	5	6	5	5	6	6	6	6	5	0	0	4	4	4	6	6	2	5	5	4	5
2.4	4.8	5.625	5.8	4.65625	6	0	6	0	0	6	6	6	6	6	6	6	28	28	28	28	0	12	3	5	4	5	5	6	6	6	4	6
5.2	5.4	5.75	5.8	5.5375	6	2	6	6	6	6	6	5	6	6	6	6	15	15	15	20	28	15	4	6	5	6	6	6	6	6	5	6
4	5.2	5.5	5.6	5.075	6	0	4	6	4	4	4	4	6	6	6	6	8	8	8	8	0	17	6	6	4	6	6	6	6	6	6	6
1.2	3.2	4.875	5.4	3.66875	6	0	0	0	0	0	4	4	6	6	6	6	30	30	20	0	0	0	0	4	2	6	6	6	5	5	6	6
0.4	0.4	2.875	3	1.66875	1	0	1	0	0	1	0	1	1	3	6	6	0	0	0	0	0	0	0	1	0	2	1	0	6	6	3	2
2.8	2.2	4.875	4.6	3.61875	6	0	4	0	4	2	2	3	2	4	6	6	10	0	10	0	0	2	0	5	2	6	6	2	6	6	6	6
3.6	0	4.5	2.4	2.625	6	0	6	6	0	6	0	0	0	6	6	6	0	0	0	0	0	0	0	0	0	0	0	0	6	6	6	6
4.4	4.8	5.75	5.8	5.1875	5	2	4	5	6	6	5	6	5	6	6	6	14	14	12	14	7	8	4	6	4	5	5	6	6	6	5	6
0.75	0.8	2.375	2.8	1.68125	999	2	1	0	0	0	1	1	0	1	1	1	0	0	0	0	0	999	0	1	2	4	4	4	4	4	4	4
1.8	4.8	5.25	2.6	3.6125	6	0	1	0	2	3	6	6	6	5	6	3	25	25	18	6	0	0	0	6	6	4	6	0	0	6	6	4
4.2	4.2	5.25	5.6	4.8125	6	1	6	6	2	6	6	6	6	6	5	6	3	3	3	6	3	0	1	5	3	6	6	6	4	4	5	4
3.8	3.6	3.875	4.2	3.86875	6	1	6	6	0	0	4	4	4	4	5	4	5	5	5	5	0	0	0	6	4	4	4	4	5	5	4	5
4.4	5.4	6	6	5.45	6	2	6	6	2	6	6	6	6	6	6	6	15	15	10	20	3	28	5	5	5	6	6	6	6	6	6	6
4.2	5.4	6	5.6	5.3	3	2	5	6	5	6	6	6	6	6	6	6	21	21	21	26	20	11	5	5	5	6	6	5	5	6	6	6
4.4	3.2	3.75	1.6	3.2375	6	0	6	6	4	5	3	3	4	4	2	1	0	0	0	0	0	20	1	3	5	4	5	0	0	4	2	5
4.8	3	3.375	2.2	3.34375	6	0	6	6	6	6	2	0	1	3	4	4	6	6	6	18	0	28	1	6	5	5	5	0	2	2	3	4
3	4.2	5.5	5.2	4.475	5	0	5	5	0	5	3	5	5	5	5	5	6	6	3	0	0	0	6	1	6	6	6	4	6	6	6	6
0.6	0.6	2.75	2.4	1.5875	1	0	1	1	0	0	0	0	0	0	6	6	28	0	0	0	0	3	0	2	1	1	1	0	5	5	5	5
4.4	2.6	3	2.5	3.125	6	6	6	0	4	6	0	0	2	6	6	6	3	3	5	25	0	10	1	6	4	2	3	2	999	1	1	1
4	3.6	4.875	3.8	4.06875	5	0	6	6	3	6	4	4	5	5	4	5	20	12	14	5	10	4	2	3	4	5	5	1	4	6	5	4
2.4	0.4	1.625	1.8	1.55625	2	0	3	6	1	2	1	1	0	0	1	1	0	2	2	0	0	0	0	1	0	2	3	2	3	2	3	1
1.2	3.2	6	5.2	3.9	1	1	1	1	2	6	1	6	6	6	6	5	20	15	15	0	0	0	0	5	4	6	6	3	6	6	6	6
2.4	1.6	4.75	5	3.4375	3	3	3	3	0	4	3	3	3	3	6	6	4	4	4	0	0	0	1	1	0	4	4	6	6	6	6	6
2.8	3.2	3	4.2	3.3	6	0	3	5	0	0	3	3	0	2	5	5	0	999	0	5	7	5	6	4	3	4	5	5	4	5	2	2
5.2	4.4	5.375	4.4	4.84375	6	4	6	6	4	6	6	6	6	6	3	5	20	20	20	60	0	28	0	6	4	5	5	4	2	5	6	6
2.8	4.4	5.5	5	4.425	4	0	6	4	0	6	4	4	6	6	6	6	14	14	14	2	0	0	2	6	4	4	4	6	5	6	6	6
2.6	3	3.625	2.6	2.95625	6	0	6	0	1	4	2	2	6	6	2	6	28	28	14	28	0	0	3	3	1	1	4	1	3	4	4	3
1.2	5.4	5.75	5.8	4.5375	6	0	0	0	0	6	6	6	6	6	6	6	3	0	0	3	0	0	3	6	6	6	6	6	5	5	5	6
6	5.6	6	6	5.9	6	6	6	6	6	6	6	6	4	6	6	6	0	999	999	0	0	56	6	6	6	6	6	6	6	6	6	6
4.6	5.2	5.625	5.2	5.15625	6	6	1	4	6	6	6	6	6	6	6	6	28	28	999	152	28	999	4	6	4	6	5	3	5	5	5	6
1.4	1.8	4.5	4	2.925	2	1	2	2	0	6	0	0	0	0	6	6	5	0	15	0	0	8	0	5	4	6	6	2	6	6	6	6
2	1.6	4	3.6	2.8	3	0	4	3	0	0	2	2	6	6	6	6	5	0	0	0	0	0	0	0	0	4	4	0	6	6	4	4
1.6	4.2	5.625	5.4	4.20625	0	5	1	0	2	6	3	3	3	6	6	6	0	999	3	0	0	14	4	6	5	6	6	6	6	6	6	6
0	4.6	5	5.6	3.8	0	0	0	0	0	0	6	4	6	6	6	6	28	28	12	0	0	0	1	5	5	6	6	6	6	6	6	6
2.8	5	6	6	4.95	4	2	4	4	0	6	6	6	6	6	6	6	11	11	11	0	0	20	2	5	6	6	6	6	6	6	6	6
0.8	5.4	5	5.4	4.15	0	0	4	0	0	0	6	6	4	4	6	6	56	56	28	0	0	0	6	5	6	6	6	3	6	6	6	6
5	5.75	5.75	5.8	5.575	6	1	6	6	6	6	6	6	6	6	6	6	6	12	12	999	6	0	999	5	6	6	6	5	6	4	6	6
0	2.4	4.5	4.8	2.925	0	0	0	0	0	6	0	0	6	0	6	6	28	0	0	0	0	0	0	6	0	6	6	6	6	6	6	6
6	4	5.25	4.6	4.9625	6	6	6	6	6	6	6	6	6	6	2	6	0	28	0	0	0	28	0	5	3	6	6	0	5	6	6	4
2.66667	2.8	3.5	3	2.99167	999	1	999	4	3	6	4	0	5	3	5	4	4	4	4	4	0	0	3	0	2	2	2	6	3	2	5	5
2.4	4.4	6	5.6	4.6	2	3	2	2	3	6	5	6	6	6	6	6	2	2	2	0	0	0	0	6	5	5	6	5	6	6	6	6
5.2	3.8	5.125	4.8	4.73125	6	4	6	4	6	5	5	4	6	6	6	6	999	999	999	999	999	999	2	4	2	5	5	4	5	5	5	5
1.2	4.2	4.375	4.4	3.54375	0	0	0	0	6	6	1	1	6	6	6	6	84	28	28	112	0	0	4	6	4	5	4	5	5	4	4	4
5.2	2	2.625	3	3.20625	5	5	4	6	6	5	2	2	2	3	3	1	999	999	999	0	0	10	0	2	4	4	4	6	2	1	2	1
1.6	1	3	3.2	2.2	4	0	1	3	0	4	2	1	2	4	2	4	0	2	2	0	0	0	0	1	0	2	2	5	4	4	4	3
2	4.2	6	5.6	4.45	6	2	1	1	0	6	1	6	6	6	6	6	6	6	6	0	0	0	4	5	5	6	6	4	6	6	6	6
0	999	2.625	2.4	1.675	0	0	0	0	0	0	1	1	3	0	0	0	0	999	999	999	999	999	999	999	999	5	5	0	6	6	3	6
2.2	2.6	3.25	2	2.5125	6	0	1	1	3	5	5	5	1	1	0	0	0	0	0	0	4	28	1	1	5	1	3	3	1	6	6	0
4	6	6	6	5.5	6	0	6	2	6	6	6	6	6	6	6	6	28	28	28	1	0	0	6	6	6	6	6	6	6	6	6	6
2.4	2.2	5.75	5.6	3.9875	0	0	6	6	0	6	3	4	3	6	6	6	0	0	0	0	0	4	1	0	4	6	6	6	6	6	6	6
0	2.6	4.625	4.8	3.00625	0	0	0	0	0	0	3	1	1	6	6	6	28	28	0	0	0	0	1	4	4	6	6	5	6	6	6	6
4.8	3.8	5.5	5.6	4.925	6	2	6	6	4	6	2	4	4	4	6	6	40	40	20	40	0	5	4	5	4	6	6	6	6	6	6	6
3	5	5.625	6	4.90625	6	0	3	5	1	3	6	6	6	6	6	6	15	15	8	0	0	6	4	6	3	6	6	6	6	6	6	6
2.4	0.6	1.375	2.8	1.79375	6	0	0	6	0	0	1	0	0	0	0	1	0	0	0	0	0	0	0	0	2	3	0	5	5	0	5	6
3.2	3.2	4	3.6	3.5	5	0	4	2	5	5	2	0	2	2	5	6	14	10	8	8	0	20	4	6	2	6	6	0	6	5	5	4
6	1.8	5.75	5.8	4.8375	6	6	6	6	6	6	6	6	0	6	6	6	0	0	0	0	4	28	0	0	3	6	6	6	5	4	6	6
1.4	3.66667	5.25	5	3.82917	4	0	3	0	0	2	3	4	6	6	6	5	10	13	13	0	0	0	999	999	2	6	6	4	6	6	6	6
2	3	1.375	2	2.09375	1	1	1	2	5	3	6	1	6	1	1	1	50	999	27	28	0	5	0	1	2	4	4	3	1	1	0	0
3	5.8	5.625	4.2	4.65625	6	0	3	6	0	6	6	3	6	6	6	6	28	14	14	0	0	0	5	6	6	6	6	0	6	6	6	6
2.2	3.4	4.625	4.6	3.70625	5	1	5	0	0	0	3	3	1	5	6	6	20	15	15	0	0	0	4	5	4	6	6	2	6	6	5	6
2.6	4	4.75	3.6	3.7375	5	1	0	2	5	6	5	4	5	5	6	6	18	14	15	19	1	5	4	5	1	4	5	1	3	6	2	4
1.6	1.8	3.375	3.8	2.64375	1	1	4	2	0	0	0	1	3	2	6	6	21	20	19	0	0	2	0	2	4	5	5	1	6	4	3	6
1.8	3.25	4.375	4.6	3.50625	4	0	5	0	0	0	1	0	5	6	6	6	15	28	999	0	0	0	999	5	2	6	6	5	6	6	6	5
2.4	1	2.375	2.6	2.09375	0	0	6	6	0	0	0	0	0	0	4	4	0	0	0	0	0	0	2	3	0	2	1	2	5	4	5	5
6	5.6	6	6	5.9	6	6	6	6	6	6	6	6	6	6	6	6	15	15	15	15	28	28	5	6	5	6	6	6	6	6	6	6
4.6	2.6	3.625	3.8	3.65625	6	1	6	5	5	6	4	4	6	5	2	4	18	18	11	15	0	7	0	3	0	6	4	0	5	4	4	0
6	5.6	6	6	5.9	6	6	6	6	6	6	6	6	6	6	6	6	28	28	28	10	28	28	5	5	6	6	6	6	6	6	6	6
999	0.333333	999	2.66667	999	999	0	999	3	999	999	999	999	999	999	999	999	0	999	14	0	0	0	0	1	0	4	4	0	4	4	6	6
5.8	5.6	5.25	4.4	5.2625	6	5	6	6	6	6	6	4	6	6	4	2	0	4	4	2	0	2	4	6	6	6	6	6	4	4	6	6
3.6	3.4	4.875	4.8	4.16875	6	1	5	3	3	6	3	3	4	6	6	6	10	10	8	0	8	0	3	5	2	5	5	4	6	4	5	4
4.2	5	5.625	5.4	5.05625	6	0	3	6	6	6	4	4	6	6	6	6	50	50	28	120	15	30	6	6	3	6	6	5	6	6	6	5
0.4	1.4	3	3.6	2.1	1	0	0	1	0	0	0	0	0	0	6	6	15	15	15	0	0	0	3	1	3	6	6	0	6	6	3	999
3.8	3.4	4.5	3.4	3.775	4	0	6	5	4	6	0	0	6	6	0	6	0	0	0	0	28	0	3	6	2	5	6	2	4	6	6	6
3.6	2.6	1.75	2.2	2.5375	6	0	6	6	0	0	2	0	6	6	0	0	0	0	0	0	0	999	0	0	5	5	5	3	3	0	1	2
1.4	2.2	5.25	5.8	3.6625	0	0	6	1	0	0	2	6	6	6	6	6	28	28	14	0	0	6	0	3	0	6	6	5	6	6	6	6
0.8	0.4	3.75	2.8	1.9375	2	0	0	2	0	0	0	0	2	4	6	2	10	10	10	0	0	0	0	0	0	5	3	1	6	5	6	6
0.8	3.2	4.375	3.2	2.89375	2	0	1	1	0	6	2	2	3	6	6	6	28	28	20	0	16	1	1	6	4	4	2	1	3	5	4	4
2.4	2.2	4.375	3	2.99375	4	0	4	4	0	4	2	1	3	6	5	2	10	8	8	0	0	8	1	4	1	5	5	4	999	5	4	5
4.2	6	5	3.6	4.7	2	6	6	6	1	6	6	0	6	6	6	6	5	5	28	5	1	0	6	6	6	6	4	0	6	6	6	6
5.6	999	5.75	5	5.45	6	4	6	6	6	6	5	5	6	6	6	6	999	999	999	999	999	999	999	999	999	6	6	2	6	6	6	5
2.4	3.6	3.42857	2.4	2.95714	4	0	4	4	0	0	0	0	6	6	999	6	20	20	20	0	0	0	4	4	4	6	6	0	0	0	6	6
4.8	4	4.5	3.6	4.225	6	0	6	6	6	4	6	1	6	5	6	4	6	6	yes	6 days several times	0	0	1	5	2	3	3	5	5	5	6	6
5.6	5.8	6	5.8	5.8	6	4	6	6	6	6	5	6	6	6	6	6	50	50	28	300	0	40	6	6	6	6	6	5	6	6	6	6
1.6	1	2	2	1.65	4	0	3	0	1	0	0	0	3	1	2	3	0	0	0	0	0	12	0	0	2	3	3	2	2	2	5	3
5.6	5	6	6	5.65	6	4	6	6	6	6	6	6	6	6	6	6	40	40	25	10	28	20	3	5	5	6	6	6	6	6	6	6
5	3	5.5	5.6	4.775	6	1	6	6	6	6	6	6	6	6	6	6	24	24	24	150	5	5	1	2	0	6	6	4	6	6	4	4
3.4	5.6	5.75	5	4.9375	4	3	4	4	2	4	5	6	6	6	6	6	18	18	18	10	0	2	6	6	5	6	6	1	6	6	6	6
5	4	5	4.75	4.6875	6	1	6	6	6	6	3	999	6	6	3	4	2	6	4	0	20	5	2	4	5	5	5	5	5	5	6	4
0	2.6	4.25	3.6	2.6125	0	0	0	0	0	0	3	0	5	5	6	5	7	7	7	0	0	0	2	2	1	5	5	2	6	6	6	6
5	2.6	4.75	5	4.3375	6	1	6	6	6	1	2	1	6	6	6	6	40	40	26	60	6	1	1	3	1	6	6	6	6	6	6	6
4.4	5.2	5.25	4.8	4.9125	3	1	6	6	6	6	6	6	6	6	6	6	7	7	7	14	12	0	3	5	6	6	6	6	0	0	6	6
1	2	5.25	3.8	3.0125	2	0	1	1	1	6	6	6	2	6	6	6	999	999	999	0	0	0	0	1	1	2	2	0	5	5	5	6
5.2	3.8	5.25	4.6	4.7125	6	2	6	6	6	6	2	2	6	6	6	6	2	2	2	0	2	5	1	6	4	5	5	4	6	6	6	5
1.2	1.6	5.25	4.8	3.2125	0	0	6	0	0	6	0	0	0	6	6	6	0	10	10	0	0	0	0	6	2	6	6	6	6	6	6	6
3.6	1.4	3.625	3.8	3.10625	6	0	4	4	4	6	0	0	6	6	2	5	0	0	0	0	0	0	0	1	0	5	3	5	4	4	4	4
5.4	4.6	4.875	5	4.96875	6	6	3	6	6	0	6	4	6	6	6	6	20	20	25	28	2	16	2	5	4	5	5	4	6	6	6	6
1.4	2.4	3.25	3.8	2.7125	3	0	2	1	1	1	5	5	2	1	1	0	0	0	0	0	0	3	0	2	3	4	4	5	5	5	4	5
6	5.8	5.875	5.75	5.85625	6	999	6	999	6	6	5	5	6	6	6	6	20	999	28	999	0	0	6	6	6	6	6	999	6	6	6	6
4.8	2.4	5	3	3.8	6	0	6	6	6	6	0	0	3	6	6	3	28	28	28	28	1	28	4	1	4	4	4	6	2	6	6	6
4	2.4	4.625	4	3.75625	6	0	5	5	4	5	4	4	1	6	5	6	0	0	5	0	0	20	1	5	1	1	3	6	3	5	4	5
3	4.6	4	4	3.9	6	4	5	0	0	6	6	6	6	3	3	0	28	28	28	0	0	0	4	5	2	999	4	6	999	2	4	4
3.8	4	5.57143	5.8	4.79286	6	1	4	2	6	4	5	5	999	6	6	6	20	20	999	28	0	10	1	6	4	6	6	6	6	6	6	999
1.6	1.2	4	3.8	2.65	2	0	4	2	0	0	0	0	0	6	6	5	5	999	999	0	0	12	1	3	2	5	4	3	6	4	6	6
0.8	5.8	6	6	4.65	1	0	1	0	2	6	6	6	6	6	6	6	20	20	20	5	0	0	5	6	6	6	6	6	6	6	6	6
4.2	3.8	5.25	4.6	4.4625	4	2	6	6	3	6	4	4	6	6	6	6	sometimes	0	28	0	0	12	2	3	4	5	4	2	6	4	6	6
6	5.8	6	6	5.95	6	6	6	6	6	6	6	6	6	6	6	6	999	always	999	0	28	4	6	6	5	6	6	6	6	6	6	6
2	6	5.25	5.2	4.6125	1	1	4	4	0	0	999	6	6	6	6	6	28	28	28	0	only when on diet	0	6	6	6	6	6	2	6	6	6	6
5.8	4.2	5.875	5.2	5.26875	6	5	6	6	6	6	5	5	6	6	6	6	999	every 2 days	14	twice a day	every 2 weeks twice a week	4 times a week	2	6	2	6	6	3	6	6	6	6
3.6	5.2	5.625	5.6	5.00625	6	1	3	3	5	4	5	5	6	6	6	6	14	14	14	14	2-3 times	2-3 days	3	6	6	6	6	5	6	6	6	6
3.2	1.8	6	6	4.25	0	2	2	6	6	6	6	6	2	6	6	6	60	30	90	90	0	30	0	0	1	6	6	6	6	6	6	6
5	5.4	6	5.8	5.55	6	4	5	6	4	6	5	6	6	6	6	6	22	22	22	13	22	0	4	6	6	6	6	5	6	6	6	6
5	5.2	4.875	5.8	5.21875	6	2	6	6	5	2	6	6	6	6	6	6	7	7	7	4	10	5	3	6	5	5	5	6	6	5	4	5
4.2	4.8	5.375	5.8	5.04375	6	0	3	6	6	6	6	6	6	6	3	6	28	28	28	28	0	0	1	5	6	6	6	5	6	6	4	6
4.8	3.8	6	6	5.15	6	1	6	6	5	6	6	6	4	6	6	6	10	10	10	0	5	15	2	5	2	6	6	6	6	6	6	6
3.4	5	5.5	5.4	4.825	6	3	6	2	0	6	3	3	6	6	6	6	999	999	999	1	0	0	6	6	4	6	6	6	6	6	6	5
4.2	4.6	6	4.8	4.9	4	4	4	4	5	6	6	6	6	6	6	6	12	12	12	0	28	a couple of times	1	5	5	6	6	0	6	6	6	6
3.4	3.6	4.375	3.8	3.79375	6	0	6	5	0	0	1	1	6	5	6	6	16	999	9	0	0	0	1	6	4	6	6	0	6	6	6	5
3.4	4.2	3.375	3.8	3.69375	6	0	6	5	0	1	6	6	6	6	1	4	15	17	15	15	0	0	1	5	3	6	6	1	2	3	3	1
5	5.5	5.75	5.8	5.5125	6	1	6	6	6	6	5	5	6	5	6	6	21	21	21	1	12	3	999	6	5	6	6	6	6	6	6	6
1.2	2.4	1.5	1.8	1.725	4	0	2	0	0	0	3	3	4	2	3	3	12	12	28	12	0	exercise for health benefits not compulsion	2	2	1	1	2	0	2	2	0	0
3.6	3.6	4	2.2	3.35	6	6	0	6	0	6	6	3	6	6	0	0	0	0	0	0	0	28	0	0	6	2	3	2	4	4	5	5
2.4	2	2.75	1.2	2.0875	2	1	4	4	1	2	5	1	1	1	3	1	7	0	999	0	0	0	0	1	3	2	4	0	2	4	2	5
5	4.6	5.5	5.6	5.175	6	3	5	5	6	6	6	6	6	6	6	6	10	10	10	0	0	28	3	6	2	6	6	4	6	6	4	4
3	3	6	6	4.5	999	999	2	3	4	6	999	999	6	6	6	6	999	999	3	0	0	4	0	4	2	6	6	6	6	6	6	6
2.6	0	3.75	4.2	2.6375	6	1	1	1	4	0	0	0	0	0	6	5	0	0	0	0	0	4	0	0	0	6	6	4	6	6	6	6
3.6	0	1.375	2	1.74375	6	0	6	6	0	0	0	0	0	0	6	6	0	999	999	0	0	0	0	999	0	0	0	0	4	4	1	0
4.6	3.6	5.5	5.75	4.8625	5	2	6	5	5	6	6	6	6	6	5	6	2	2	2	0	1	20	1	1	4	5	5	999	6	6	5	5
3.8	3.2	6	6	4.75	4	2	5	5	3	6	4	6	5	6	6	6	14	14	14	0	0	0	0	4	3	6	6	6	6	6	6	6
2.8	3.6	5.875	5.6	4.46875	6	0	1	1	6	6	1	6	6	6	6	6	10	10	10	28	0	0	0	6	5	5	5	5	6	6	6	6
0	0.4	4.375	2.8	1.89375	0	0	0	0	0	6	0	1	1	1	6	0	0	0	0	0	0	0	1	0	0	6	6	3	4	6	5	4
4.6	4.6	5.625	5.2	5.00625	6	1	6	6	4	6	6	6	6	6	6	6	40	40	20	100	0	10	4	4	3	6	6	2	6	6	5	4
1	2.6	2.5	2	2.025	2	0	0	3	0	2	4	4	3	2	0	0	10	8	10	0	0	10	2	3	1	2	2	1	3	3	3	4
3.8	2.8	3.375	3.6	3.39375	5	1	6	6	1	5	0	0	5	6	5	6	20	16	16	0	0	0	3	4	2	5	2	1	6	2	3	4
5.6	5.6	5.625	5.4	5.55625	6	4	6	6	6	6	6	3	6	6	6	6	1	1	0	2	30	10	6	6	4	6	6	6	6	6	6	6
3.6	6	6	6	5.4	6	0	6	6	0	6	6	6	6	6	6	6	25	25	28	0	2	0	6	6	6	6	6	6	6	6	6	6
1.4	2.2	4.5	4	3.025	3	0	2	2	0	0	1	2	4	4	6	6	1	1	1	0	0	0	0	2	4	5	6	2	5	6	6	6
3	5.6	5.75	4.8	4.7875	1	6	1	1	6	6	4	4	6	6	6	6	14	28	14	0	0	0	6	6	6	6	6	2	6	6	6	6
6	5.6	5.375	5	5.49375	6	6	6	6	6	6	6	3	6	6	6	6	2	2	999	3	0	yes	6	6	4	4	6	6	6	6	6	4
4.2	3.2	5.125	5.4	4.48125	6	1	6	6	2	3	4	5	1	5	5	6	0	999	999	3	0	10	5	4	2	6	6	4	6	6	6	5
3.8	4.8	6	6	5.15	6	1	6	6	0	6	6	6	6	6	6	6	40	40	26	40	0	5	6	0	6	6	6	6	6	6	6	6
3.4	4	3.625	5.2	4.05625	4	3	4	4	2	2	3	3	6	6	4	6	12	12	8	8	0	4	2	5	4	5	4	6	6	4	3	3
4	3.4	5.75	4.2	4.3375	6	1	6	6	1	5	4	5	1	6	6	2	bad with portion size	most	5	0	0	20	2	6	4	6	6	2	6	6	6	6
2.4	1.8	999	999	999	6	0	6	0	0	6	0	0	6	6	6	6	yes	2	999	2	0	999	0	1	2	999	999	999	999	999	999	999
3.6	4.8	4	4	4.1	6	6	6	0	0	0	0	0	6	6	6	6	lots	lots	yes	56	0	0	6	6	6	2	2	6	6	6	6	6
5.6	3.8	5.625	5	5.00625	6	4	6	6	6	6	3	3	6	6	6	6	5	0	10	5	0	28	1	5	4	4	6	6	6	6	6	6
1.6	3.2	3.875	2.4	2.76875	3	0	0	0	5	5	5	0	5	5	4	5	28	28	28	0	0	0	0	6	0	2	2	0	5	5	4	6
6	6	5.75	6	5.9375	6	6	6	6	6	4	6	6	6	6	6	6	20	20	25	0	0	4	6	6	6	6	6	6	6	6	6	6
3	3	5.125	5.4	4.13125	5	0	5	5	0	0	4	5	1	6	6	6	14	0	0	0	0	0	1	4	5	6	6	4	6	6	6	6
3.2	3.2	4.625	3.8	3.70625	6	0	4	6	0	6	6	4	6	6	3	4	3	3	3	0	3	20	0	4	0	2	4	6	3	5	5	4
2.6	6	5.75	4.8	4.7875	4	0	1	4	4	4	6	6	6	6	6	1	most of day	every day	28	sometimes	slim tea	0	6	6	6	6	6	5	6	6	6	6
1.2	6	5.25	6	4.6125	0	0	0	0	6	0	6	6	6	6	6	6	everyday	everyday	28	0	0	0	6	6	6	6	6	6	6	6	6	6
5.4	2.4	5.125	5.8	4.68125	6	3	6	6	6	6	6	6	0	6	6	6	0	4	4	0	3	0	0	4	2	6	6	6	5	5	6	0
3.2	3	4	3.4	3.4	2	0	2	6	6	6	2	0	1	2	6	4	5	5	5	5	0	10	2	6	4	4	4	4	5	6	4	4
0.8	0.6	3.25	3.4	2.0125	0	0	0	4	0	0	0	2	3	0	0	0	2	1	2	0	0	0	0	0	0	6	6	3	6	6	6	6
6	6	5.625	3.8	5.35625	6	6	6	6	6	6	6	3	6	6	6	2	everyday	everyday	28	everyday	every day	everyday	6	6	6	6	6	6	2	6	6	6
3.4	3.4	3.75	4.8	3.8375	6	0	5	6	0	3	4	4	5	4	3	6	0	20	3	0	7	20	1	6	1	5	4	5	4	4	4	4
2.4	1	3	2.4	2.2	6	0	0	6	0	0	2	2	3	3	0	0	0	n/a	0	0	0	0	0	0	0	6	2	0	4	6	6	5
5.2	3.2	4.5	4	4.225	6	2	6	6	6	6	4	3	4	6	6	6	5	5	5	0	20	10	1	5	2	4	5	2	5	6	4	0
2	4.6	6	6	4.65	1	0	2	3	4	6	6	6	6	6	6	6	everyday	everyday	28	everyday	everyday	999	1	4	6	6	6	6	6	6	6	6
5.4	5.5	5.75	4.6	5.3125	6	3	6	6	6	6	6	6	6	6	6	6	past 5 days	all	6	16	2	4	999	4	6	6	6	0	5	6	5	5
2.4	2.2	5.125	4.4	3.53125	4	1	4	1	2	6	2	3	2	6	5	4	0	0	0	0	0	0	1	6	0	5	5	5	5	5	5	6
4.2	3.8	5	5	4.5	6	0	6	5	4	5	4	3	5	6	6	6	20	20	25	25	0	15	2	5	3	6	6	4	6	6	4	4
2.8	1.6	3.75	3.8	2.9875	6	1	1	6	0	6	2	3	0	6	5	4	0	0	0	0	0	0	3	3	0	2	2	6	4	1	3	4
6	3.4	5.25	6	5.1625	6	6	6	6	6	0	6	6	1	6	6	6	28	20	6	everyday	999	not many	0	5	5	6	6	6	6	6	6	6
5.8	5	5.875	5.8	5.61875	6	6	6	6	5	6	2	5	6	6	6	6	28	28	28	28	20	0	6	5	6	6	6	6	6	6	6	6
2.6	3.4	4.625	4.8	3.85625	1	3	3	3	3	2	3	5	3	5	5	5	0	7	6	5	4	4	2	4	5	4	5	5	5	5	5	5
0.4	1.6	5.25	4.2	2.8625	0	0	0	2	0	4	6	6	2	2	6	4	0	0	0	0	0	0	0	0	0	6	6	2	3	6	6	6
2.2	2	4	3.8	3	4	0	3	4	0	0	4	1	0	2	6	6	everyday	15	28	0	0	0	1	1	4	5	6	2	5	5	6	6
4.8	4.4	5.5	4.8	4.875	6	0	6	6	6	6	6	6	4	6	5	6	12	12	12	7	0	4	6	4	2	5	5	2	5	5	5	6
1.6	3.2	0	1.4	1.55	0	0	0	6	2	0	0	0	6	0	0	0	0	0	0	0	0	0	6	1	3	0	0	6	1	0	0	0
1.4	2.2	3.75	3	2.5875	1	0	1	1	4	6	2	2	1	1	4	5	0	0	0	0	0	3	0	3	5	3	3	0	5	5	5	4
2.4	4.4	3.25	2.4	3.1125	4	0	4	4	0	6	6	0	6	6	0	0	0	0	0	0	0	28	0	5	5	2	2	4	6	6	3	3
4.4	3.4	6	5.8	4.9	4	4	4	4	6	6	5	6	6	6	6	6	28	28	1-5	0	2	24	0	2	4	6	6	5	6	6	6	6
5.4	2	3.625	3	3.50625	6	4	6	6	5	6	1	1	5	6	2	4	0	0	28	1	0	0	0	4	0	6	1	3	1	2	5	6
1.2	3.6	4.375	3.6	3.19375	0	0	0	0	6	6	6	6	6	1	1	0	0	0	0	0	0	0	0	5	1	6	6	2	4	3	6	6
3.8	2.8	4.75	3.6	3.7375	6	0	6	6	1	6	6	4	0	6	1	1	0	0	0	0	0	0	2	1	5	6	5	2	5	5	5	6
5.6	5.4	5.125	4.2	5.08125	6	4	6	6	6	6	6	6	6	6	5	5	0	0	13-15	0	0	0	4	6	5	4	4	4	2	5	5	4
5	3	5.5	5	4.625	6	1	6	6	6	6	6	6	0	6	3	6	0	0	0	3	1	0	0	3	6	5	5	999	3	6	6	6
6	4.8	6	5.6	5.6	6	6	6	6	6	6	6	6	6	6	6	6	0	0	1-5	20	10	0	0	6	6	6	6	4	6	6	6	6
4.4	1.4	3.5	2	2.825	1	3	6	6	6	6	0	0	0	6	6	3	0	0	0	0	0	0	0	3	4	3	4	2	2	4	2	0
6	4.8	6	6	5.7	6	6	6	6	6	6	6	6	6	6	6	6	28	28	28	0	0	28	0	6	6	6	6	6	6	6	6	6
4.2	4.4	5.875	5	4.86875	4	4	4	4	5	6	6	5	6	6	6	4	28	28	0	0	22	0	0	6	4	6	6	4	6	6	6	6
3.4	0.4	3.25	2	2.2625	0	6	6	1	4	6	0	0	0	5	5	2	0	0	0	0	0	0	0	1	1	2	2	0	6	4	3	1
0.8	1.6	2.5	1.6	1.625	2	0	1	1	0	1	2	2	1	3	3	0	0	0	0	0	0	3	0	3	2	1	1	0	5	4	4	2
6	5.4	5.375	5	5.44375	6	6	6	6	6	4	6	6	6	6	5	6	0	0	1-5	3	1	0	3	6	6	4	5	5	4	6	5	6
4	5	5.25	5	4.8125	4	4	0	6	6	6	6	6	6	6	0	3	0	0	0	0	0	0	1	6	6	5	6	6	5	6	6	6
5.6	5	5.875	6	5.61875	6	4	6	6	6	6	6	6	6	6	6	6	1	1	1-5	100	30	8	1	6	6	6	6	6	6	6	6	5
5	4.8	6	6	5.45	6	1	6	6	6	6	6	6	6	6	6	6	28	28	1-5	0	0	28	1	6	5	6	6	6	6	6	6	6
0.6	1.2	1.375	3.2	1.59375	0	0	1	1	1	0	1	5	1	0	0	1	0	0	0	0	0	0	0	1	3	2	0	6	2	6	0	0
1.8	1.2	3.25	2	2.0625	0	0	0	3	6	6	3	3	0	5	5	2	0	0	0	0	0	28	0	3	0	3	3	1	1	2	1	1
6	6	6	6	6	6	6	6	6	6	6	6	6	6	6	6	6	12	12	28	9	5	28	6	6	6	6	6	6	6	6	6	6
6	4.8	6	5.6	5.6	6	6	6	6	6	6	6	6	6	6	6	6	28	28	0	0	21	21	0	6	6	6	6	4	6	6	6	6
0.6	2.2	2.875	2	1.91875	0	0	0	3	0	0	3	1	3	1	1	0	0	0	0	0	0	0	0	1	4	1	4	2	6	4	6	6
6	4.8	6	6	5.7	6	6	6	6	6	6	6	6	6	6	6	6	0	0	0	0	0	0	0	6	6	6	6	6	6	6	6	6
2.8	2.6	4	4.2	3.4	2	3	2	3	4	5	3	4	3	3	4	3	0	0	6-12	0	0	0	1	3	3	6	5	3	5	4	4	3
6	3.8	5.875	4.8	5.11875	6	6	6	6	6	6	6	6	1	5	6	6	0	0	0	12	24	28	0	6	6	6	6	0	6	6	6	6
2.4	2.6	3.625	2.2	2.70625	0	0	6	0	6	6	5	4	3	5	5	1	0	0	0	0	0	28	0	5	0	3	4	1	2	3	1	1
5	5.2	5.25	4.2	4.9125	5	3	6	6	5	5	5	5	6	6	5	4	20	20	13-15	20	0	10	5	5	5	5	5	3	4	5	5	6
4.4	2	5.25	4.8	4.1125	6	0	6	6	4	3	6	6	0	6	5	4	0	0	0	0	0	0	0	0	4	2	4	6	6	6	6	6
3.2	0.6	5	2	2.7	6	0	4	6	0	6	2	4	1	6	0	0	0	0	0	0	0	0	0	0	0	4	6	0	2	6	6	6
1.2	1.2	3	1.2	1.65	0	0	0	0	6	1	1	0	5	1	5	1	10	10	13-15	0	0	20	0	0	0	4	1	0	1	4	6	6
4.2	3	3.375	3.8	3.59375	4	4	4	4	5	5	4	4	4	4	0	4	0	0	0	50	0	0	0	4	3	6	6	0	5	5	0	3
5.4	3.4	5.25	4	4.5125	5	4	6	6	6	6	6	6	4	6	6	3	0	0	0	0	0	24	0	6	1	6	6	2	3	4	4	4
3.6	3.8	4.85714	4.2	4.11429	5	2	5	6	0	2	6	5	3	6	4	3	5	1	0	20	0	0	0	5	5	4	999	4	5	6	5	6
1.6	0.2	3.375	1.8	1.74375	4	0	0	4	0	6	0	0	0	6	0	0	0	0	0	0	0	0	0	0	1	2	4	3	4	3	4	4
3	3	4	3.8	3.45	3	1	4	4	3	6	3	5	4	4	4	3	20	20	13-15	0	0	10	4	3	1	5	5	2	4	6	2	0
6	6	6	5.6	5.9	6	6	6	6	6	6	6	6	6	6	6	6	0	0	1-5	15	20	28	6	6	6	6	6	4	6	6	6	6
4.8	3.8	5.5	4.8	4.725	4	4	4	6	6	6	5	6	6	5	6	3	0	0	0	0	0	0	0	5	3	5	5	4	6	6	5	5
3.6	3.4	4.75	5.8	4.3875	6	0	6	6	0	6	6	5	6	6	5	6	200	28	28	200	0	0	0	4	1	6	6	6	6	6	1	3
1.8	2.6	4.125	2.4	2.73125	0	0	4	0	5	5	5	5	2	5	5	1	0	0	0	0	0	28	0	5	1	4	4	0	2	3	3	3
6	6	6	6	6	6	6	6	6	6	6	6	6	6	6	6	6	0	0	28	3	3	0	6	6	6	6	6	6	6	6	6	6
6	4.8	5.25	6	5.5125	6	6	6	6	6	6	6	6	6	6	1	6	0	0	0	0	0	1	0	6	6	6	6	6	6	6	5	6
5.8	5.8	6	5.8	5.85	6	6	5	6	6	6	6	6	6	6	6	6	28	28	28	0	28	0	5	6	6	6	6	5	6	6	6	6
0.6	0.6	3.125	2.2	1.63125	0	0	0	0	3	4	0	0	0	4	0	0	5	0	0	0	0	0	0	1	2	4	4	3	4	3	5	5
6	4.8	5	5	5.2	6	6	6	6	6	6	6	6	6	6	6	6	0	0	0	0	0	28	0	6	6	6	6	1	6	6	0	4
3	3.4	4.375	4.8	3.89375	3	4	2	4	2	2	5	5	4	6	6	6	2	2	13-15	0	0	0	1	4	3	6	6	2	5	3	4	3
5.8	5.2	6	6	5.75	6	5	6	6	6	6	6	6	6	6	6	6	0	0	0	14	1	28	2	6	6	6	6	6	6	6	6	6
2.8	2.2	3.125	4.4	3.13125	1	0	3	6	4	3	4	3	1	0	0	3	0	0	0	0	0	0	0	2	4	5	5	6	5	5	5	4
2	1.6	3.375	2.6	2.39375	4	0	1	5	0	6	4	4	1	3	0	0	2	0	0	0	0	0	1	1	1	3	4	2	4	3	3	4
6	5.6	6	4.8	5.6	6	6	6	6	6	6	6	6	6	6	6	6	999	999	28	0	0	28	6	6	4	6	6	0	6	6	6	6
1	1.4	3	0.8	1.55	0	0	1	4	0	6	5	1	0	0	0	0	0	0	0	0	0	0	0	1	1	0	3	0	3	5	4	5
3.4	3.6	4.875	4.6	4.11875	3	2	3	3	6	6	5	5	3	4	3	2	20	20	13-15	70	12	0	1	5	4	6	6	6	4	6	5	4
6	6	6	6	6	6	6	6	6	6	6	6	6	6	6	6	6	0	0	1-5	0	20	28	6	6	6	6	6	6	6	6	6	6
2	3.8	5	3.6	3.6	1	1	1	2	5	6	4	2	2	2	6	1	20	20	1-5	0	0	0	3	4	6	6	6	4	5	6	6	6
6	4.8	5.75	5.6	5.5375	6	6	6	6	6	6	6	6	6	6	6	6	5	5	0	2	2	28	0	6	6	6	6	5	5	5	6	5
3.4	3.6	6	6	4.75	2	2	5	2	6	6	6	6	0	6	6	6	0	0	0	0	8	6	0	6	6	6	6	6	6	6	6	6
1.8	2.2	3.625	2.4	2.50625	2	0	1	6	0	6	6	6	3	3	3	1	0	0	0	0	0	0	0	1	1	3	3	0	2	1	2	5
1.2	2.4	3.375	2.6	2.39375	1	1	1	1	2	2	3	3	3	1	0	0	2	2	0	0	0	9	1	1	4	4	4	0	6	6	6	5
0.4	3.2	4	2.8	2.6	0	1	0	0	1	0	6	2	6	6	0	0	0	0	1-5	0	0	0	0	1	3	6	6	0	6	6	6	6
4.8	4.8	6	6	5.4	6	4	4	4	6	6	6	6	6	6	6	6	66	66	13-15	78	0	0	0	6	6	6	6	6	6	6	6	6
6	5.4	6	5.4	5.7	6	6	6	6	6	6	6	6	6	6	6	6	35	35	28	30	10	10	4	6	5	6	6	3	6	6	6	6
5.6	2.8	5.375	4.6	4.59375	6	6	6	6	4	6	4	3	3	5	6	6	0	0	1-5	0	0	28	0	5	2	4	5	4	6	6	6	6
4.8	4.6	5.5	5	4.975	6	0	6	6	6	6	6	2	6	6	6	6	0	0	0	0	0	0	0	6	5	6	6	5	6	6	6	6
6	5.4	5.125	5.6	5.53125	6	6	6	6	6	6	6	6	6	6	6	6	4	4	28	0	0	0	6	6	3	6	6	4	6	3	4	4
5	4.4	6	6	5.35	6	1	6	6	6	6	6	6	6	6	6	6	0	0	0	15	6	2	0	6	4	6	6	6	6	6	6	6
2	3	3.25	3	2.8125	2	0	2	5	1	3	4	1	4	5	2	1	0	0	0	0	2	0	0	2	5	4	4	5	4	4	4	3
3.8	4.2	5.625	5	4.65625	5	2	5	5	2	4	6	6	6	6	6	4	0	0	0	1	0	4	1	5	3	6	6	3	6	6	5	6
3	0.8	2.125	0.8	1.68125	4	0	6	4	1	6	1	0	1	2	2	0	0	0	0	0	0	0	0	1	1	2	2	0	2	3	0	2
4.6	3.6	5.625	5.4	4.80625	5	0	6	6	6	6	6	6	6	6	6	5	28	28	0	0	0	0	0	6	0	6	6	6	4	4	5	6
3.4	4.4	4	3.8	3.9	5	0	1	5	6	4	3	4	2	2	3	3	20	20	28	28	0	0	6	5	6	4	6	4	4	4	6	3
4.2	4.2	3.625	2.4	3.60625	3	4	3	5	6	6	5	1	4	3	4	2	10	10	28	100	0	20	5	3	4	4	4	1	4	3	4	4
3.4	2.4	5.125	3.2	3.53125	0	0	6	6	5	6	6	6	1	6	6	0	0	0	0	0	0	28	0	5	0	4	4	2	4	5	5	3
4	3	4.875	4.8	4.16875	4	4	4	4	4	4	4	4	1	4	4	4	0	0	0	0	0	21	0	5	5	6	6	5	5	6	5	6
6	4.8	6	5	5.45	6	6	6	6	6	6	6	6	6	6	6	6	0	0	0	0	0	28	0	6	6	6	6	1	6	6	6	6
6	4.8	6	6	5.7	6	6	6	6	6	6	6	6	6	6	6	6	0	0	0	5	0	28	0	6	6	6	6	6	6	6	6	6
1.2	2	3	0.8	1.75	3	3	0	0	0	6	3	0	6	6	6	0	0	0	0	0	0	0	0	1	0	4	4	0	0	1	1	0
6	4.8	6	5.8	5.65	6	6	6	6	6	6	6	6	6	6	6	6	0	28	1-5	0	28	28	0	6	6	6	6	5	6	6	6	6
2.6	1.6	0.75	4.2	2.2875	4	0	0	6	3	0	4	4	0	2	0	2	0	0	0	0	0	0	0	1	3	5	0	6	4	0	0	0
6	3.6	6	5.2	5.2	6	6	6	6	6	6	6	6	2	6	6	6	9	9	0	160	0	100	0	6	4	6	6	2	6	6	6	6
6	5.8	5.875	5.4	5.76875	6	6	6	6	6	6	6	6	5	6	6	6	0	0	0	168	4	2	6	6	6	6	6	3	6	6	6	5
4.8	3.6	4.75	2.6	3.9375	6	0	6	6	6	5	6	6	4	5	1	0	0	0	1-5	28	0	0	1	3	4	2	4	2	3	6	5	6
5	4.4	5.875	5.8	5.26875	6	1	6	6	6	6	6	6	6	6	6	6	0	0	0	0	0	0	0	5	5	5	6	6	6	6	6	5
4	0.6	1.5	1.6	1.925	6	0	6	6	2	0	1	0	1	1	0	0	0	0	1-5	2	0	0	0	1	0	2	0	4	2	4	1	6
6	4.8	6	6	5.7	6	6	6	6	6	6	6	6	6	6	6	6	1	1	0	1	10	1	0	6	6	6	6	6	6	6	6	6
5	3.6	6	4.6	4.8	6	2	6	6	5	6	6	6	0	6	6	4	0	0	0	0	0	28	0	6	6	6	6	1	6	6	6	6
4.8	4.2	6	6	5.25	6	0	6	6	6	6	6	6	6	6	6	6	28	28	0	0	0	0	0	6	3	6	6	6	6	6	6	6
6	2.8	5.25	4.4	4.6125	6	6	6	6	6	6	3	5	1	6	5	6	0	0	0	0	0	0	0	5	5	5	5	2	4	5	4	6
5.6	5.8	5.875	5.6	5.71875	6	4	6	6	6	6	5	6	6	6	5	6	0	0	0	0	0	0	6	6	6	6	6	4	6	6	6	6
4.8	5.8	5.75	5.6	5.4875	6	0	6	6	6	6	6	6	6	6	5	6	0	0	0	0	0	28	6	5	6	6	6	4	6	5	6	6
5.6	4.8	5.5	5.6	5.375	6	5	5	6	6	6	6	6	6	6	6	6	84	84	13-15	84	0	0	0	6	6	5	5	6	5	6	5	4
1	1.4	2.875	1.8	1.76875	0	4	0	0	1	2	2	1	4	3	2	0	14	0	0	0	0	0	0	1	0	4	4	0	4	4	2	5
5.2	4.6	5.75	4.6	5.0375	6	2	6	6	6	6	6	6	6	6	6	6	0	0	0	28	0	0	5	3	3	5	5	0	6	6	5	6
6	6	6	6	6	6	6	6	6	6	6	6	6	6	6	6	6	1	1	28	15	28	0	6	6	6	6	6	6	6	6	6	6
5.2	4	5.5	5.2	4.975	6	6	6	6	2	5	4	4	6	6	5	4	0	0	0	0	0	0	0	5	5	6	6	6	6	6	6	6
0.6	3	4.125	3	2.68125	0	0	0	0	3	3	3	3	3	3	0	0	25	0	0	0	0	0	0	3	6	6	6	0	6	6	6	6
1.8	3.4	6	5.4	4.15	1	1	1	1	5	6	6	6	0	6	6	6	0	0	0	0	0	5	0	6	5	6	6	3	6	6	6	6
1.4	3.6	3.75	4.2	3.2375	2		1	2	2	2	2	2	5	2	2	2	2	2	1-5	2	999	20	0	6	5	6	6	5	6	6	5	5
6	4	5.875	5.8	5.41875	6	6	6	6	6	6	6	6	6	6	6	6	28	0	0	0	0	28	0	6	2	5	5	6	6	6	6	6
2.8	4.4	5.25	4.4	4.2125	5	1	0	2	6	6	6	6	6	2	6	4	6	6	0	20	0	0	0	6	4	6	6	0	6	6	6	4
4.8	4.6	5.5	5.4	5.075	6	0	6	6	6	6	6	6	6	6	6	6	0	0	0	14	0	0	0	6	5	5	5	5	5	5	5	5
3.6	1	3.375	3	2.74375	0	6	6	6	0	6	2	1	1	6	2	0	28	0	1-5	0	0	0	1	0	1	5	6	4	5	1	2	3
5.6	3.2	4	4	4.2	6	4	6	6	6	0	2	2	3	6	6	6	0	0	1-5	10	0	21	0	5	6	6	3	0	6	5	6	4
5.4	6	5.5	4.8	5.425	6	3	6	6	6	6	6	6	6	6	6	6	10	7	6-12	15	2	20	6	6	6	6	6	0	6	6	4	4
4.6	3.2	4.375	5	4.29375	6	1	6	6	4	6	6	6	4	4	5	6	0	0	0	2	0	10	0	3	3	5	4	4	4	3	2	5
3.6	2.6	3.75	3.6	3.3875	3	3	3	3	6	6	1	2	3	4	3	5	55	50	28	175	0	0	1	5	3	4	4	2	5	5	4	2
4.8	3.8	5.875	5.8	5.06875	6	0	6	6	6	6	6	6	6	6	6	6	0	0	13-15	0	28	28	1	4	2	5	5	6	6	6	6	6
5.2	5.6	5.75	5.4	5.4875	5	3	6	6	6	6	6	6	6	6	6	6	0	0	0	21	6	0	4	6	6	4	6	6	5	5	6	5
3.2	2.6	5.5	4.2	3.875	4	1	0	6	5	6	5	5	2	5	5	1	0	0	0	0	0	10	0	4	2	5	6	5	5	6	5	6
6	4.8	5	5.8	5.4	6	6	6	6	6	6	6	6	6	6	6	6	0	0	0	0	0	1	0	6	6	6	0	5	6	5	5	6
4	4.6	4.625	3.4	4.15625	4	2	4	5	5	5	5	4	5	5	3	3	6	6	6-12	28	0	1	3	5	5	4	5	2	4	6	4	5
5.6	4.2	5.625	5.8	5.30625	6	4	6	6	6	6	6	6	2	6	6	6	0	0	1-5	1	9	1	2	6	5	6	6	5	6	6	5	4
6	5.8	5.75	5.6	5.7875	6	6	6	6	6	6	6	6	6	6	4	6	0	0	0	0	7	20	6	6	5	6	6	5	5	6	6	6
3	1	3.875	3.8	2.91875	4	0	4	6	1	1	1	4	1	1	1	0	0	0	0	0	0	20	0	1	2	6	6	3	6	6	6	6
3.6	3.6	5.14286	5.2	4.38571	4	1	4	6	3	6	5	5	5	6	6	6	0	0	0	0	0	0	0	5	3	5	5	5	5	999	5	3
5.6	5.8	5.875	5.4	5.66875	6	6	5	5	6	6	6	6	6	6	6	6	1	1	28	28	0	0	5	6	6	6	6	3	6	6	6	5
5.6	3.6	4.5	4	4.425	6	4	6	6	6	3	4	3	2	6	6	6	0	0	6-12	0	3	0	2	5	5	4	4	3	4	4	5	5
4	3.8	4.75	4.6	4.2875	5	1	2	6	6	5	6	5	6	2	3	2	8	8	0	0	0	0	0	3	4	6	6	4	6	5	6	6
5	6	6	6	5.75	6	1	6	6	6	6	6	6	6	6	6	6	21	21	28	0	0	20	6	6	6	6	6	6	6	6	6	6
6	3	5.125	4.4	4.63125	6	6	6	6	6	6	6	6	6	6	6	6	0	0	0	28	0	0	0	0	3	2	2	2	6	6	3	6
3.8	3.2	3.75	3.6	3.5875	6	1	0	6	6	0	6	0	6	6	6	6	0	0	0	0	0	0	0	4	0	6	6	0	6	6	0	6
5.4	4.8	6	6	5.55	6	3	6	6	6	6	6	6	6	6	6	6	0	0	6-12	4	0	3	0	6	6	6	6	6	6	6	6	6
5	3.8	5.25	5.2	4.8125	6	5	5	6	3	6	3	4	6	6	5	6	0	999	0	999	0	0	0	4	6	6	6	5	5	5	6	4
4.2	4.4	5.375	5.2	4.79375	4	0	5	6	6	6	6	5	6	6	6	6	4	4	16-22	0	1	0	3	5	2	6	6	3	6	6	4	4
4	4.6	4.5	3.8	4.225	4	1	3	6	6	6	4	3	6	6	4	6	5	1	6-12	6	4	16	2	5	6	5	5	0	5	5	5	2
5.4	3.6	5.5	5.6	5.025	5	5	6	5	6	6	6	6	6	6	6	6	12	12	6-12	0	0	999	0	4	2	6	6	4	6	2	6	6
5.4	3.4	5.85714	3.8	4.61429	6	6	6	6	3	6	6	6	6	6	6	2	6	6	6-12	999	8	999	0	2	3	6	6	5	0	6	5	999
4.6	5.6	4.25	3.2	4.4125	3	2	6	6	6	2	6	6	6	6	6	6	28	28	23-27	999	999	16	5	5	6	2	4	1	1	6	2	2
4.8	3.6	3.625	3	3.75625	6	4	2	6	6	5	4	3	4	5	4	5	0	0	6-12	0	22	27	3	5	2	2	2	2	3	4	3	3
2.6	2	4.57143	3	3.04286	1	0	6	6	0	6	2	2	6	4	6	1	2	2	6-12	0	0	1	0	2	0	6	6	0	6	999	3	5
2.6	3	3.375	2.2	2.79375	3	0	6	4	0	0	2	0	5	3	6	3	25	25	0	0	0	999	0	4	4	2	3	0	6	5	4	6
1.2	3.75	5	5	3.7375	1	0	1	4	0	1	999	3	6	6	6	6	4	4	1-5	0	999	0	0	6	3	6	6	4	6	6	6	6
4.8	3.75	4.75	3.8	4.275	6	0	6	6	6	6	6	1	6	1	6	6	6	6	1-5	0	0	0	1	999	2	6	6	0	6	6	6	6
3.25	5.2	3.625	3.6	3.91875	1	999	3	6	3	2	6	1	6	6	6	4	28	21	16-22	0	0	4	3	5	6	4	2	5	4	4	2	6
5.4	5.4	5.375	4.6	5.19375	6	3	6	6	6	6	5	4	5	6	6	4	too many to count	all	28	too many to count	999	20	5	6	6	6	6	4	5	5	6	4
2.2	5	4.25	3	3.6125	6	0	1	0	4	5	4	2	5	5	5	5	5	4	13-15	3	0	1	5	5	6	3	4	0	5	4	5	4
6	4.8	6	6	5.7	6	6	6	6	6	6	6	6	6	6	6	6	999	999	28	999	999	999	0	6	6	6	6	6	6	6	6	6
3.2	4	3.25	2.2	3.1625	6	0	3	6	1	6	6	6	6	1	3	0	12	12	13-15	999	999	999	6	0	2	4	4	0	1	1	3	2
2.2	2.6	4.875	3.8	3.36875	3	2	3	3	0	6	3	3	6	6	6	6	1	1	13-15	1	0	0	0	4	0	2	2	2	6	6	4	6
4.2	4	5.5	5.2	4.725	3	3	6	6	3	4	4	4	6	6	6	6	10	10	13-15	999	5	15	3	4	3	6	6	4	6	6	6	6
3.6	6	5.25	4.8	4.9125	6	0	6	6	0	0	6	6	6	6	6	6	28	28	28	0	0	999	6	6	6	6	6	0	6	6	6	6
4.6	3.6	5	4.8	4.5	5	2	6	5	5	6	5	5	4	6	5	5	0	999	1-5	1	0	10	0	5	4	5	5	5	4	5	4	4
4.2	3.8	5.25	5.6	4.7125	6	6	2	1	6	6	2	4	6	6	6	6	12	12	16-22	12	999	999	4	5	2	6	6	6	6	4	4	6
4.2	3.2	3.5	4.4	3.825	5	1	5	5	5	6	5	5	6	6	0	6	10	10	13-15	most days	999	999	0	5	0	0	0	6	5	5	3	3
1.4	0.75	999	999	999	0	2	2	0	3	3	0	0	0	3	3	3	999	999	1-5	0	0	0	1	2	999	999	999	999	999	999	999	999
3	5	6	6	5	3	3	3	3	3	6	6	6	6	6	6	6	16	16	13-15	6	999	999	2	5	6	6	6	6	6	6	6	999
3.6	3	5	3.2	3.7	6	0	6	6	0	6	0	0	6	6	6	6	5	5	0	0	0	0	3	2	4	4	4	0	6	6	6	6
2.8	3.6	6	5.25	4.4125	3	0	3	3	5	6	2	999	6	6	6	6	999	999	23-27	60	999	10	4	3	3	6	6	3	6	6	6	6
2.4	4.2	4.375	4.6	3.89375	0	6	0	0	6	6	0	0	6	2	6	6	15	15	16-22	28	999	999	4	5	6	6	5	6	5	5	5	6
5.4	4.2	5.5	6	5.275	6	3	6	6	6	6	6	6	6	6	2	6	12	12	6-12	12	999	16	0	3	6	6	6	6	6	6	6	6
5.6	3	5.5	3.8	4.475	6	4	6	6	6	6	2	2	6	6	6	6	5	5	1-5	0	27	0	0	5	2	5	6	0	6	6	6	6
6	3	5	5	4.75	6	6	6	6	999	5	5	1	0	6	6	6	0	0	1-5	999	999	999	0	4	6	6	5	6	6	6	6	5
5	3.8	4.28571	5	4.52143	6	1	6	6	6	6	6	6	6	6	3	4	999	999	999	999	999	most of the time	0	5	2	6	999	4	5	3	2	4
3.4	4.8	5.625	5.6	4.85625	6	2	2	1	6	6	6	6	6	6	6	6	2	2	1-5	3	999	999	1	6	5	5	5	5	6	6	5	5
2.4	4.8	4.75	4	3.9875	4	0	1	1	6	6	2	4	6	6	6	6	4	4	28	15	0	0	6	4	6	6	5	4	0	0	5	6
4.2	5	5.75	5.5	5.1125	6	0	6	6	3	6	6	4	6	6	6	6	6	6	16-22	999	999	999	999	6	2	6	6	999	6	6	6	6
0	0.2	4.125	3.2	1.88125	0	0	0	0	0	6	0	0	0	0	3	2	0	999	1-5	0	999	999	0	1	0	6	6	2	6	6	6	6
5.8	5.4	6	6	5.8	6	5	6	6	6	6	6	6	6	6	6	6	nearly every day	nearly every day	1-5	999	3	20	3	6	6	6	6	6	6	6	6	6
1.8	2.4	2.125	2	2.08125	4	2	1	1	1	2	2	2	1	1	1	1	4	4	1-5	3	0	3	1	4	4	2	2	2	3	3	3	3
6	6	6	6	6	6	6	6	6	6	6	6	6	6	6	6	6	28	28	28	after every meal	every day	16	6	6	6	6	6	6	6	6	6	6
1.4	3	4.5	4.4	3.325	3	1	2	1	0	6	3	2	3	5	5	6	3	3	16-22	0	0	0	3	999	3	4	4	5	5	5	4	5
2.2	4.4	5.375	5.2	4.29375	2	2	2	5	0	1	4	6	6	6	6	6	20	20	23-27	0	0	0	5	5	2	6	6	2	6	6	6	6
6	3	3.28571	3.25	3.88393	6	999	6	6	999	6	4	3	6	6	999	999	5	5	13-15	5	999	20	0	4	1	4	4	3	3	2	1	1
4.8	4	4.625	3.8	4.30625	6	3	4	6	5	6	3	3	6	6	6	6	10	10	13-15	5	0	20	3	5	3	6	6	0	4	2	4	4
6	3.4	5.25	4.4	4.7625	6	999	6	6	6	6	0	0	6	6	6	6	4	4	28	28	0	0	0	5	6	6	6	4	6	6	6	6
6	1	3.71429	3.6	3.57857	6	6	6	6	6	999	0	0	0	6	6	6	999	0	6-12	lots of times more than 3 times a day	999	999	1	4	0	5	4	5	2	5	0	5
6	5	6	6	5.75	6	6	6	6	6	6	6	6	6	6	6	6	20	20	13-15	999	15	24	999	5	3	6	6	6	6	6	6	6
3.6	4.4	6	4.8	4.7	6	0	6	0	6	6	6	6	6	6	6	6	0	0	6-12	0	0	0	0	6	4	6	6	0	6	6	6	6
0.6	2	2.875	3.2	2.16875	0	0	0	3	0	0	3	0	3	0	0	0	0	0	1-5	0	0	0	0	999	2	6	5	4	6	6	6	6
3.6	2	2.5	3.6	2.925	6	0	6	6	0	6	0	0	6	6	0	6	0	0	0	0	0	7	0	1	3	6	6	6	0	1	1	0
2.4	3	2.25	2.4	2.5125	6	0	6	0	0	6	1	0	6	6	0	0	0	0	0	0	0	0	0	5	3	6	6	6	0	0	0	0
4	5	4.5	4.8	4.575	5	0	5	5	5	0	4	3	6	6	6	6	999	999	13-15	20	999	12	3	6	6	3	3	6	6	6	6	6
3	3.33333	5.75	4.8	4.22083	3	0	6	6	0	6	4	4	999	6	6	6	1	14	13-15	0	0	0	0	999	6	6	6	2	6	6	6	6
1	4.2	5.5	4	3.675	1	0	3	1	0	6	1	2	6	6	6	6	3	1	6-12	999	999	999	3	5	6	6	6	0	6	6	6	6
5.2	3.2	4.125	5	4.38125	6	5	4	6	5	6	5	6	5	6	4	6	0	0	0	0	0	0	0	2	4	4	4	999	4	4	2	1
4.8	3.6	5.5	6	4.975	6	0	6	6	6	6	6	6	2	6	6	6	28	0	28	0	10	20	0	4	6	6	6	6	6	6	6	2
6	4.4	6	5.6	5.5	6	6	6	6	6	6	6	6	6	6	6	6	4	4	28	0	28	4	0	6	4	6	6	4	6	6	6	6
4	6	6	6	5.5	999	0	6	999	6	6	6	6	6	6	6	6	28	28	28	999	999	999	6	6	6	6	6	6	6	6	6	6
0	3	4.75	4.4	3.0375	999	0	0	0	0	0	0	2	4	6	6	6	quite a lot	most of time	13-15	0	0	0	0	5	6	6	6	2	6	6	6	6
3	5.4	6	4.8	4.8	1	5	2	1	6	6	6	6	6	6	6	6	8	8	16-22	0	0	0	3	6	6	6	6	0	6	6	6	6
6	4.8	6	6	5.7	6	6	6	6	6	6	6	6	6	6	6	6	999	999	999	999	few	28	0	6	6	6	6	6	6	6	6	6
4.8	4.6	5.875	5.8	5.26875	4	4	5	5	6	6	5	5	4	6	6	6	35	30	23-27	all time	0	0	3	6	5	6	6	6	6	6	6	6
4.8	5	5.75	4.8	5.0875	6	0	6	6	6	6	6	6	6	6	6	6	5	5	28	15	0	0	6	999	2	6	6	0	6	6	4	6
4.2	3.25	5.625	5.2	4.56875	5	1	5	5	5	6	4	5	6	6	5	6	8	8	13-15	2	10	5	1	999	2	6	6	4	5	6	6	5
0.8	3.4	2.625	1.6	2.10625	0	0	0	2	2	0	6	6	6	6	3	0	20	999	28	1	0	0	2	3	0	0	2	0	2	2	2	0
3.75	6	6	5.4	5.2875	999	4	1	4	6	6	6	6	6	6	6	6	5	5	16-22	5	1	0	6	6	6	6	6	3	6	6	6	6
2.6	2.6	5.4	5.75	4.0875	2	3	4	0	4	999	0	999	3	999	6	6	8	8	6-12	6	999	999	0	6	4	5	5	6	6	6	5	5
5.8	5.4	6	6	5.8	6	5	6	6	6	6	6	6	6	6	6	6	12	12	16-22	999	999	999	3	6	6	6	6	6	6	6	6	6
4.4	4.6	5.625	5.6	5.05625	6	4	4	2	6	6	5	4	6	6	5	6	10	10	16-22	0	0	10	2	4	6	6	6	6	6	6	6	6
0.4	1.6	3.5	1.2	1.675	1	0	0	1	0	4	1	1	2	3	5	2	0	0	0	0	0	0	0	2	3	2	3	0	1	5	3	4
4.4	2.8	3.375	2.6	3.29375	6	6	6	3	1	0	2	2	2	6	4	3	999	999	0	999	999	15	0	4	6	6	2	0	2	4	5	4
6	4.8	6	6	5.7	6	6	6	6	6	6	6	6	6	6	6	6	999	999	0	999	2x a day	999	0	6	6	6	6	6	6	6	6	6
