# Supplementary material for: Development and Psychometric Validation of the EDE-QS, a 12 Item Short Form of the Eating Disorder Examination Questionnaire (EDE-Q)
Source: PLoS One. 2016 May 3;11(5):e0152744. doi: 10.1371/journal.pone.0152744 (PMC4854480; doi:10.1371/journal.pone.0152744)
Supplement: S2 Raw Data Study — (XLS) [file pone.0152744.s004.xls]

## Sheet: SPSS
current_ED	EDE_Q_1	EDE_Q_2	EDE_Q_3	EDE_Q_4	EDE_Q_5	EDE_Q_6	EDE_Q_7	EDE_Q_8	EDE_Q_9	EDE_Q_10	EDE_Q_11	EDE_Q_12	EDE_Q_13	EDE_Q_14	EDE_Q_15	EDE_Q_16	EDE_Q_17	EDE_Q_18	EDE_Q_19	EDE_Q_20	EDE_Q_21	EDE_Q_22	EDE_Q_23	EDE_Q_24	EDE_Q_25	EDE_Q_26	EDE_Q_27	EDE_Q_28	Restraint	Eating_Concern	Shape_Concern	Weight_Concern	Global	Global_no_subscales	CIA_1	CIA_2	CIA_3	CIA_4	CIA_5	CIA_6	CIA_7	CIA_8	CIA_9	CIA_10	CIA_11	CIA_12	CIA_13	CIA_14	CIA_15
2	6	0	6	6	0	6	0	0	0	0	1	3	2	1	1	0	0	10	0	1	0	3	0	0	1	1	0	0	3.6	0.2	1	1.4	1.55	1.54545	0	1	0	0	0	0	0	0	0	0	0	0	0	0	0
1	6	0	6	6	6	6	1	1	4	6	6	6	0	0	0	0	0	28	0	3	3	6	6	6	6	6	6	6	4.8	2.2	5.375	5	4.34375	4.63636	0	3	1	0	0	0	1	3	3	2	3	1	0	3	1
2	1	0	0	2	0	6	0	0	0	0	0	0	0	0	0	0	0	12	0	0	0	2	1	0	1	1	4	5	0.6	0	2.125	0.6	0.83125	1.04545	0	0	1	0	0	0	1	0	0	1	0	0	0	0	0
1	6	0	6	6	6	6	6	6	6	6	6	6	30	30	28	30	0	0	6	6	6	6	6	6	6	6	6	6	4.8	6	6	6	5.7	5.72727	3	3	1	1	1	1	3	3	3	3	3	1	1	2	2
2	1	0	0	0	0	1	0	0	0	0	3	1	0	0	0	0	0	0	0	0	0	0	2	4	2	3	3	2	0.2	0	1.75	1.4	0.8375	1	0	0	0	0	0	0	0	0	0	0	0	0	0	0	0
1	4	1	4	5	5	5	4	4	6	6	6	6	0	9	0	0	0	15	0	5	3	6	6	5	6	6	5	5	3.8	3.6	5.375	5.4	4.54375	4.68182	3	3	2	2	2	2	3	2	1	1	2	3	2	3	2
2	1	0	0	1	0	1	0	0	1	1	1	0	0	0	0	0	0	0	1	0	1	0	1	2	1	1	1	1	0.4	0.6	0.875	0.6	0.61875	0.681818	0	1	0	0	0	0	0	0	1	0	1	0	0	0	0
1	6	6	6	6	6	6	6	6	6	6	6	6	0	0	0	0	0	28	2	6	0	4	6	6	6	6	6	5	6	4	5.875	5.6	5.36875	5.40909	3	3	3	3	3	3	3	3	3	3	3	3	3	3	3
1	6	1	6	6	6	6	6	6	6	6	6	6	0	0	0	0	0	0	6	6	5	6	6	2	5	5	5	5	5	5.8	5.625	5	5.35625	5.36364	3	3	3	1	1	2	3	3	3	3	3	3	1	3	3
1	6	1	6	6	6	6	4	4	6	6	6	6	0	0	0	2	0	0	0	5	2	5	5	6	5	5	6	4	5	3.4	5.25	5.2	4.7125	4.81818	1	3	1	1	0	0	2	2	2	2	3	2	0	2	3
1	0	0	0	0	0	3	0	0	0	0	3	0	0	0	0	0	0	0	0	0	1	1	1	1	2	3	2	3	0	0.2	1.875	0.8	0.71875	0.909091	0	0	0	0	0	0	0	0	0	1	0	0	0	0	0
2	3	1	4	5	2	3	4	3	3	4	2	1	0	0	1	0	0	0	1	1	0	2	4	2	2	3	4	4	3	1.8	3.375	2	2.54375	2.63636	1	2	1	2	1	1	2	2	2	2	2	1	2	2	1
1	2	2	2	2	0	2	2	3	6	6	6	0	0	0	0	0	0	28	0	5	0	6	6	4	6	6	6	6	1.6	2.6	5.125	3.8	3.28125	3.54545	2	2	2	2	3	3	2	2	2	2	2	2	3	2	3
1	6	4	6	6	6	6	6	6	6	6	6	6	0	0	0	14	10	0	0	6	3	6	6	4	6	6	6	6	5.6	4.2	6	5.6	5.35	5.40909	2	3	2	2	3	3	3	3	3	2	3	3	2	3	3
1	6	1	6	6	5	6	4	3	4	4	5	6	0	0	0	0	0	10	2	3	3	3	3	4	5	6	3	5	4.8	3.2	4.375	4.2	4.14375	4.22727	2	3	1	2	1	3	2	2	3	1	3	1	2	3	1
1	3	0	3	5	0	2	2	1	4	4	3	4	8	6	8	8	0	0	2	1	3	4	3	4	4	3	2	2	2.2	2.4	2.5	3.4	2.625	2.68182	1	3	2	1	0	1	1	2	3	3	3	2	0	2	1
1	5	0	6	6	6	6	4	6	5	6	6	0	20	20	15	25	28	30	4	3	6	4	6	6	5	6	6	5	4.6	4.4	5.875	4.2	4.76875	4.86364	2	3	2	3	1	3	0	3	3	2	2	1	2	3	3
1	0	0	0	0	0	0	0	0	0	0	1	0	0	0	0	0	0	0	0	0	1	0	0	0	0	1	0	0	0	0.2	0.25	0	0.1125	0.136364	0	0	0	0	0	0	0	0	0	0	0	0	0	1	0
1	6	6	6	6	6	6	6	5	6	6	6	6	0	0	0	0	0	5	0	6	5	6	6	6	6	5	6	6	6	4.6	5.75	5.8	5.5375	5.59091	2	2	2	2	1	1	3	3	3	3	3	3	1	2	2
1	6	6	6	6	6	6	6	6	6	6	6	6	0	0	0	25	0	27	0	6	4	6	6	6	6	6	6	6	6	4.4	6	6	5.6	5.63636	3	3	2	3	2	3	3	3	3	2	3	3	3	3	3
1	6	6	6	6	6	6	6	6	6	6	6	6	18	16	20	40	0	0	6	6	5	6	6	5	6	6	6	6	6	5.8	6	5.8	5.9	5.90909	2	3	2	2	2	2	3	3	3	2	3	3	2	3	2
1	6	0	6	6	6	6	5	5	6	6	6	6	0	0	0	0	0	25	0	0	6	6	6	3	5	5	6	6	4.8	3.4	5.75	5	4.7375	4.86364	3	3	3	1	3	3	3	3	3	3	3	3	2	3	3
1	5	3	3	4	1	1	5	5	5	5	5	5	10	10	10	80	0	20	1	5	4	6	6	1	3	4	4	5	3.2	4	4.375	4	3.89375	3.90909	2	3	3	2	1	2	2	1	2	3	1	3	1	2	3
2	0	0	0	0	0	0	0	0	0	0	0	0	5	4	5	0	0	0	0	0	0	0	0	0	0	0	0	0	0	0	0	0	0	0	0	0	0	0	0	0	0	0	0	0	0	0	0	0	0
2	3	0	3	0	0	0	0	0	0	0	0	0	0	0	0	0	0	0	0	0	0	0	2	0	0	0	0	0	1.2	0	0.25	0	0.3625	0.363636	0	0	0	0	0	0	0	0	0	0	0	0	0	0	0
2	0	0	0	0	0	0	0	0	0	0	1	1	2	0	0	0	0	0	0	0	1	0	0	0	2	1	0	1	0	0.2	0.375	0.6	0.29375	0.318182	0	1	0	0	0	0	0	0	0	0	1	0	0	0	0
2	0	0	0	0	0	0	0	0	0	0	1	1	3	0	0	0	0	0	0	0	0	2	2	0	2	2	3	2	0	0	1.25	1	0.5625	0.681818	0	0	0	0	0	0	0	0	0	0	0	0	0	0	0
1	1	1	3	2	3	6	2	4	6	6	5	4	1	0	0	0	1	2	1	3	2	5	5	4	6	6	5	5	2	2.8	5.25	4.6	3.6625	3.86364	1	2	1	2	1	2	2	3	3	1	2	1	0	2	1
2	0	0	2	2	0	6	2	1	0	3	3	3	3	1	2	0	0	0	1	1	0	2	2	0	1	2	1	1	0.8	0.8	2.375	1.4	1.34375	1.5	1	1	0	0	0	0	0	1	1	0	1	0	0	1	0
2	5	0	5	5	0	5	0	0	0	5	4	5	4	0	0	0	0	4	0	0	0	4	4	0	4	5	5	5	3	0	4.125	2.6	2.43125	2.77273	0	2	0	0	0	0	0	1	1	1	1	1	0	1	0
2	6	0	6	6	0	0	0	0	0	6	3	5	0	0	0	0	0	0	0	0	3	0	0	0	4	3	0	0	3.6	0.6	1.5	1.8	1.875	1.90909	0	0	0	0	0	0	0	1	0	0	0	0	0	1	1
2	1	0	5	2	0	6	0	0	0	0	0	0	0	0	0	0	0	10	0	0	0	2	4	0	0	1	0	0	1.6	0	1.375	0.4	0.84375	0.954545	0	1	0	0	0	0	0	0	0	0	0	0	0	0	0
2	5	1	6	6	3	6	6	6	3	4	5	5	0	0	5	0	0	0	0	5	2	6	6	2	5	5	4	2	4.2	3.2	4.75	4.8	4.2375	4.22727	2	3	0	1	0	2	1	2	2	0	3	0	1	1	0
2	1	0	1	0	0	2	2	0	0	1	2	0	2	1	5	0	0	0	0	1	0	1	0	0	3	2	2	4	0.4	0.6	1.625	0.8	0.85625	1	1	1	0	0	0	0	1	1	1	1	1	0	0	0	0
2	0	0	0	0	0	0	0	0	0	0	0	0	0	0	0	0	0	0	0	0	0	0	0	0	0	0	0	0	0	0	0	0	0	0	0	0	0	0	0	0	0	0	0	0	0	0	0	0	0
2	3	2	3	3	3	3	3	3	3	3	3	3	0	0	0	0	0	0	2	0	3	2	2	3	3	3	3	3	2.8	2.2	2.875	2.8	2.66875	2.68182	2	2	2	2	2	2	2	2	2	2	2	2	2	2	2
2	1	1	3	1	0	1	1	1	0	3	3	3	0	0	0	0	0	999	0	0	4	4	4	6	4	4	4	2	1.2	1	2.75	3.6	2.1375	2.27273	1	2	0	0	2	1	1	1	1	0	0	0	2	1	0
2	0	0	0	0	0	1	0	0	0	0	0	0	3	0	0	0	0	0	0	0	0	0	0	0	0	0	0	0	0	0	0.125	0	0.03125	0.0454545	0	0	0	0	0	0	0	0	0	0	0	0	0	0	0
2	1	1	2	6	2	6	1	6	0	6	1	6	0	0	0	0	0	5	1	6	1	6	6	6	2	2	2	3	2.4	1.8	4	5.2	3.35	3.31818	1	3	1	1	0	0	1	0	2	1	1	0	0	2	1
2	2	0	5	0	0	6	0	0	0	0	3	1	1	0	0	0	0	0	0	1	0	0	1	0	0	1	0	0	1.4	0.2	1.375	0.2	0.79375	0.909091	0	1	0	0	0	0	0	0	0	0	1	0	0	0	0
2	1	0	2	2	0	1	0	0	0	2	5	5	3	2	3	0	0	1	2	1	2	3	5	3	3	5	5	6	1	1	3.625	2.8	2.10625	2.40909	0	2	1	0	0	0	0	2	2	0	1	0	0	1	1
2	4	0	4	4	1	4	1	1	1	4	3	2	2	2	2	0	0	0	4	3	4	2	4	0	1	3	3	3	2.6	2.6	3.125	1.2	2.38125	2.54545	1	2	1	0	0	1	1	1	1	1	1	0	0	1	1
2	0	0	0	0	0	1	0	0	0	0	0	0	0	999	0	0	0	0	0	0	0	5	5	4	4	4	2	2	0	0	1.75	2.6	1.0875	1.22727	0	1	0	0	0	0	0	0	0	0	0	0	0	0	0
2	0	0	0	0	0	0	0	0	0	0	0	0	0	0	0	0	0	0	0	0	0	0	0	0	0	0	0	0	0	0	0	0	0	0	0	0	0	0	0	0	0	0	0	0	0	0	0	0	0
2	1	0	1	1	0	2	0	0	0	1	1	1	2	0	2	0	0	0	0	1	0	1	2	0	1	2	1	1	0.6	0.2	1.25	0.6	0.6625	0.772727	0	1	0	0	0	0	0	0	0	0	0	0	0	0	0
2	6	4	6	6	4	6	6	5	5	6	6	6	4	4	4	0	0	14	4	6	6	6	6	3	5	6	6	6	5.2	5.4	5.875	5	5.36875	5.45455	3	2	2	2	2	1	3	3	3	3	3	2	1	3	2
2	5	0	5	5	0	1	1	0	0	4	0	5	0	0	0	0	0	15	0	1	0	1	1	0	4	4	1	1	3	0.4	1.5	2	1.725	1.77273	0	1	0	0	0	0	1	0	0	0	1	1	0	0	0
2	5	0	5	5	0	0	3	0	0	3	1	6	4	0	0	0	0	27	0	1	0	4	4	0	2	1	0	0	3	0.8	1.125	2.4	1.83125	1.81818	1	0	2	1	0	0	1	0	0	1	1	1	0	0	0
2	4	0	4	4	0	6	2	0	0	4	5	5	10	5	10	0	0	0	0	3	0	4	5	3	4	5	4	5	2.4	1	4.25	3.2	2.7125	3.04545	1	2	0	0	0	0	0	1	0	0	1	0	0	0	0
2	0	0	6	0	0	0	0	0	0	0	0	0	0	0	0	0	0	0	0	0	0	0	0	0	4	1	0	1	1.2	0	0.25	0.8	0.5625	0.545455	0	1	0	0	0	0	0	0	0	0	0	0	0	0	0
2	4	1	4	0	0	6	0	0	0	1	2	4	0	0	0	0	0	0	0	0	0	4	5	3	4	2	1	4	1.8	0	2.625	3	1.85625	2.04545	0	1	0	0	0	0	0	0	0	0	0	0	0	1	1
2	6	2	5	6	2	5	2	3	6	5	5	6	0	999	0	0	0	14	1	1	2	4	5	3	3	4	5	5	4.2	2.4	4.625	3.8	3.75625	3.90909	2	2	0	1	0	2	1	2	3	2	2	3	0	2	2
2	0	0	0	0	1	4	0	0	3	4	1	1	2	0	0	0	0	0	0	1	0	2	4	0	2	2	1	0	0.2	0.8	2	1	1	1.18182	0	1	0	0	0	0	0	1	1	0	1	0	0	1	0
2	0	0	0	0	0	0	0	0	0	0	0	0	0	0	0	0	0	0	0	0	0	0	2	0	0	2	3	0	0	0	0.875	0	0.21875	0.318182	0	0	0	0	0	0	0	0	0	0	0	0	0	0	0
2	0	0	0	2	0	1	3	1	2	3	5	2	5	2	2	0	0	6	1	4	2	5	2	4	5	3	5	6	0.4	2.4	3.25	3.4	2.3625	2.54545	1	2	3	0	0	2	0	2	3	1	1	0	0	0	2
2	6	6	6	6	6	6	3	4	6	6	6	6	10	10	10	0	0	3	2	1	0	5	6	0	6	6	4	6	6	2.4	5.5	4.2	4.525	4.68182	1	3	2	2	0	0	0	2	3	1	3	1	0	3	0
2	6	0	4	3	0	0	0	0	0	0	2	0	999	0	0	0	0	20	0	1	0	2	2	0	0	2	1	1	2.6	0.2	1	0.4	1.05	1.09091	2	2	0	0	0	0	0	0	1	0	0	0	0	1	1
2	1	0	1	1	0	0	0	0	0	1	1	1	0	2	0	0	0	0	1	1	0	0	1	0	1	2	2	2	0.6	0.4	1.125	0.4	0.63125	0.727273	0	1	0	0	0	0	0	1	1	0	1	0	0	1	0
2	6	3	6	0	0	6	1	5	4	6	6	6	56	15	7	0	0	10	0	3	2	6	6	4	6	6	6	3	3	2	5.5	5.4	3.975	4.13636	0	3	0	0	1	1	2	1	3	3	3	0	1	3	1
2	4	0	5	4	4	6	5	0	5	6	5	6	2	2	2	0	0	10	0	1	0	2	2	2	4	4	4	0	3.4	2.2	3.375	2.8	2.94375	3.13636	1	1	0	0	0	0	1	1	0	0	1	0	0	1	0
2	5	0	5	5	0	6	1	1	2	2	3	4	0	0	0	0	0	0	0	1	0	1	1	2	4	3	5	5	3	0.8	3.25	2.4	2.3625	2.54545	0	2	0	0	0	0	0	1	1	0	1	0	0	0	1
2	2	0	4	4	1	6	0	1	1	3	4	4	2	2	2	0	0	1	0	2	2	4	4	1	5	6	4	4	2.2	1	4	3	2.55	2.81818	0	2	0	0	0	0	0	1	2	0	1	0	0	0	0
2	5	0	2	0	0	1	0	1	0	1	6	3	0	0	0	0	0	1	0	1	0	6	5	6	6	6	5	5	1.4	0.2	3.75	4.4	2.4375	2.68182	0	2	0	0	0	0	0	1	1	0	1	0	0	2	1
1	1	0	0	1	1	0	0	0	0	1	0	0	1	1	1	1	0	0	1	0	0	2	1	3	0	0	0	0	0.6	0.2	0.25	1	0.5125	0.5	0	1	0	0	0	0	1	0	0	0	0	0	0	0	0
2	0	0	0	0	0	0	0	0	0	0	0	0	0	0	0	0	0	0	0	0	0	0	0	0	0	4	2	0	0	0	0.75	0	0.1875	0.272727	0	1	0	0	0	0	0	0	0	0	0	0	0	0	0
1	3	1	3	4	0	0	3	2	6	6	3	4	3	1	1	0	0	10	0	4	0	0	4	0	0	2	5	0	2.2	2.6	2.75	1.2	2.1875	2.27273	1	0	0	0	2	0	1	1	0	1	0	0	2	0	0
2	2	0	2	2	0	4	0	1	1	3	5	4	6	3	3	0	0	0	0	1	0	3	5	0	5	5	4	0	1.2	0.4	3.375	2.6	1.89375	2.13636	0	0	0	0	0	0	0	2	1	0	2	0	0	1	0
2	3	0	2	0	0	3	3	0	0	0	0	2	0	0	0	0	0	999	1	1	1	1	1	1	3	1	2	3	1	1.2	1.25	1.4	1.2125	1.27273	1	0	0	0	0	0	0	0	0	0	1	0	0	0	0
2	5	1	5	2	0	1	0	0	1	4	3	3	3	3	3	0	0	0	0	1	0	0	0	1	3	3	2	2	2.6	0.4	1.875	1.4	1.56875	1.68182	0	1	0	0	0	0	0	0	0	0	1	1	0	0	0
2	0	0	2	1	0	2	1	0	0	2	3	2	2	0	0	0	0	0	0	1	0	2	2	2	3	4	3	4	0.6	0.4	2.5	1.8	1.325	1.54545	1	2	0	0	0	0	0	0	1	0	1	0	0	0	0
1	6	0	6	6	1	4	6	6	6	6	6	6	14	14	14	0	0	0	3	6	4	6	6	4	6	6	5	6	3.8	5	5.625	5.6	5.00625	5.04545	3	3	3	3	2	2	2	3	3	2	3	3	3	3	3
2	1	0	1	1	0	0	0	0	0	1	0	1	0	0	0	0	0	0	0	1	0	0	1	0	0	1	2	1	0.6	0.2	0.75	0.2	0.4375	0.5	0	1	0	0	0	0	0	1	0	0	1	0	0	0	0
2	1	0	1	0	0	2	0	0	0	0	1	1	2	1	1	0	0	0	0	0	0	0	0	0	1	1	1	0	0.4	0	0.625	0.4	0.35625	0.409091	0	0	0	0	0	0	0	0	0	0	0	0	0	0	0
2	2	2	0	2	2	6	0	0	0	6	3	6	0	0	0	0	0	0	0	0	0	4	3	1	1	2	2	0	1.6	0	2.75	2.4	1.6875	1.90909	0	2	0	0	0	0	0	1	1	0	0	0	0	0	0
2	0	0	0	0	0	0	0	0	0	0	0	0	0	0	0	0	0	0	0	0	0	3	4	0	1	4	5	4	0	0	2.125	0.8	0.73125	0.954545	0	2	0	0	0	0	0	1	1	0	0	0	0	0	1
2	0	0	0	0	0	0	0	0	0	0	1	1	1	0	0	999	0	0	0	0	0	0	0	0	0	0	0	0	0	0	0.125	0.2	0.08125	0.0909091	0	0	0	0	0	0	0	0	0	0	0	0	0	0	0
2	0	0	4	4	0	4	1	0	0	0	1	0	1	0	0	0	0	5	0	0	0	1	4	0	0	3	4	3	1.6	0.2	2.375	0.2	1.09375	1.31818	0	2	0	0	0	0	0	0	1	0	1	0	0	0	0
2	3	1	2	4	0	5	0	4	0	0	5	5	1	0	1	0	0	0	0	0	0	4	4	3	6	6	6	6	2	0	4.5	4.4	2.725	2.90909	0	1	1	0	0	0	0	2	2	0	1	0	0	0	0
1	6	3	6	6	6	6	4	4	6	6	6	6	20	15	10	40	0	5	6	3	2	4	3	1	6	6	4	5	5.4	4.2	5	4.2	4.7	4.77273	2	3	0	0	0	0	2	3	2	1	3	0	0	1	0
2	1	0	1	1	0	1	0	0	0	0	0	0	1	0	1	0	0	0	0	0	0	1	4	1	1	4	2	2	0.6	0	1.625	0.6	0.70625	0.863636	0	1	0	0	0	0	0	0	0	0	0	0	0	0	0
2	0	0	0	0	0	0	0	0	0	0	0	0	0	0	0	0	0	0	0	0	0	0	0	0	0	0	0	0	0	0	0	0	0	0	0	0	0	0	0	0	0	0	0	0	0	0	0	0	0
2	0	0	1	0	0	0	0	0	0	1	0	0	1	0	1	0	0	0	0	0	0	1	1	0	1	1	0	0	0.2	0	0.375	0.4	0.24375	0.272727	0	0	0	0	0	0	0	0	0	0	0	0	0	0	0
2	0	0	0	0	0	0	0	0	0	0	0	0	0	0	0	0	0	0	0	0	0	0	0	0	0	0	0	0	0	0	0	0	0	0	0	0	0	0	0	0	0	0	0	0	0	0	0	0	0
2	6	0	6	6	0	0	0	0	0	0	0	0	0	0	0	0	0	0	0	0	0	1	6	0	1	1	0	0	3.6	0	0.875	0.4	1.21875	1.22727	0	1	0	0	0	0	2	0	0	3	0	0	0	0	0
2	3	0	0	0	0	3	0	0	0	0	0	1	0	999	0	0	0	0	0	1	0	1	2	0	4	4	2	2	0.6	0.2	1.625	1.2	0.90625	1.04545	0	1	0	0	0	0	0	1	0	0	1	0	0	0	0
2	6	0	6	6	0	6	2	0	4	6	4	5	7	7	7	0	0	21	6	5	3	2	3	4	6	6	5	6	3.6	4	4.5	3.4	3.875	4.13636	1	1	0	0	0	0	0	2	2	1	3	1	0	1	0
2	0	0	0	0	0	0	0	0	0	0	0	0	0	0	0	0	0	0	0	0	0	0	0	0	0	0	0	0	0	0	0	0	0	0	0	0	0	0	0	0	0	0	0	0	0	0	0	0	0
2	6	0	5	6	2	4	1	0	2	6	5	6	0	0	0	0	0	8	0	1	1	6	5	2	4	5	4	5	3.8	1	4.25	3.6	3.1625	3.45455	1	0	0	0	0	0	0	0	0	1	0	0	0	0	0
2	0	0	0	0	0	1	0	0	0	0	1	0	999	0	0	0	0	0	0	1	0	0	2	0	1	2	3	0	0	0.2	1.125	0.2	0.38125	0.5	0	0	0	0	0	0	0	0	0	0	0	0	0	0	0
2	0	0	4	1	0	1	0	0	1	1	0	0	5	0	0	0	0	0	0	0	0	0	0	0	0	1	0	0	1	0.2	0.375	0	0.39375	0.409091	0	1	0	0	0	0	0	0	0	0	0	0	0	0	0
2	6	2	6	6	3	6	6	4	6	6	6	6	10	10	10	0	0	2	3	5	4	6	6	3	6	6	5	6	4.6	4.8	5.625	5	5.00625	5.13636	3	3	1	1	0	1	2	3	3	1	3	3	0	3	2
2	6	0	6	1	0	6	0	0	1	6	5	4	3	0	0	0	0	10	1	1	1	5	5	1	3	2	4	2	2.6	0.8	3.75	2.6	2.4375	2.72727	0	2	0	0	0	0	0	1	1	0	0	0	0	0	0
2	0	0	0	0	0	0	0	0	0	0	0	0	1	0	1	0	0	0	0	0	0	0	0	0	0	0	0	0	0	0	0	0	0	0	0	0	0	0	0	0	0	0	0	0	0	0	0	0	0
2	0	0	2	0	0	0	0	0	0	1	0	0	14	0	0	0	0	4	0	1	0	4	5	4	2	2	2	0	0.4	0.2	1.25	2	0.9625	1.04545	0	1	0	0	0	0	0	0	0	0	0	0	0	0	0
2	0	0	0	0	1	1	0	0	1	1	0	0	0	0	0	0	0	0	0	0	0	2	2	6	0	0	1	2	0.2	0.2	0.875	1.6	0.71875	0.772727	0	0	1	0	0	0	1	0	0	0	0	1	0	0	0
2	5	0	5	5	0	6	0	0	0	0	0	3	0	999	0	0	0	10	0	1	0	2	4	0	0	2	0	0	3	0.2	1.5	1	1.425	1.5	0	0	0	0	0	0	1	0	0	1	0	1	0	0	0
2	4	0	4	5	1	3	1	1	0	1	6	6	0	0	0	0	0	0	0	1	0	4	4	0	4	5	4	3	2.8	0.4	3.375	3	2.39375	2.59091	0	1	0	0	0	0	0	1	1	0	1	0	0	1	0
2	1	0	2	1	0	4	0	0	1	2	2	1	0	0	0	0	0	2	0	1	0	2	2	0	2	2	3	3	0.8	0.4	2.25	1	1.1125	1.31818	0	1	0	0	0	0	0	1	1	0	1	0	0	0	0
2	6	0	6	6	0	0	0	0	0	0	3	3	999	999	0	0	0	0	0	0	0	1	1	1	1	1	1	1	3.6	0	0.875	1.2	1.41875	1.40909	0	1	0	0	0	0	0	0	0	0	1	0	0	0	0
2	0	0	0	0	0	6	4	0	0	0	1	0	999	0	7	0	0	15	0	0	2	2	2	0	2	4	1	0	0	1.2	1.75	0.8	0.9375	1.09091	2	0	2	2	1	0	2	0	0	0	0	2	2	0	1
2	4	0	6	5	0	4	1	1	0	0	5	2	0	0	0	0	0	0	0	2	1	1	4	0	1	4	5	2	3	0.8	3.125	1	1.98125	2.18182	0	2	0	0	0	0	0	1	1	0	1	1	0	1	0
2	6	0	6	6	1	6	0	0	0	1	6	6	0	0	0	0	0	0	0	1	0	4	4	4	6	6	6	6	3.8	0.2	4.375	4	3.09375	3.40909	0	1	1	0	0	0	1	1	0	1	1	0	0	0	0
2	1	0	1	0	0	1	0	1	0	1	1	1	18	0	0	0	0	0	1	1	1	0	1	1	1	1	0	0	0.4	0.6	0.75	0.8	0.6375	0.636364	0	0	0	0	0	0	0	0	0	0	0	0	0	0	0
2	3	0	0	3	0	0	0	0	0	0	3	3	3	0	3	0	0	0	0	1	0	0	0	0	4	4	2	0	1.2	0.2	1.125	1.4	0.98125	1.04545	0	1	0	0	0	0	0	0	0	0	1	0	0	0	0
1	6	0	6	5	0	6	6	6	5	5	6	5	28	5	5	999	999	20	6	6	6	6	6	6	6	6	6	6	3.4	5.8	5.875	5.8	5.21875	5.27273	3	3	0	3	2	2	1	3	3	1	3	1	3	3	1
1	3	1	3	2	0	2	2	1	2	1	3	3	20	10	10	10	0	5	3	3	2	6	4	1	2	2	3	3	1.8	2.4	2.375	2.6	2.29375	2.36364	1	2	1	1	0	0	0	2	2	0	2	1	1	3	1
2	0	0	1	0	0	1	0	0	0	0	1	1	0	999	0	0	0	0	0	1	0	0	0	1	1	1	1	1	0.2	0.2	0.625	0.6	0.40625	0.454545	0	1	0	0	0	0	0	0	0	0	0	0	0	0	0
2	0	0	0	0	0	0	0	0	0	0	0	0	0	0	0	0	0	0	0	0	0	0	0	0	0	0	0	0	0	0	0	0	0	0	0	0	0	0	0	0	0	0	0	0	0	0	0	0	0
2	1	0	1	2	0	1	0	0	1	1	6	5	0	0	0	0	0	0	1	4	0	2	4	2	5	5	5	5	0.8	1.2	3.375	2.8	2.04375	2.31818	0	3	0	0	0	0	0	1	2	0	2	0	0	2	0
2	1	0	1	0	0	6	0	0	0	1	0	0	0	0	0	0	0	0	0	0	0	0	3	0	0	2	0	0	0.4	0	1.5	0	0.475	0.636364	1	0	0	1	0	0	0	0	0	0	0	0	0	0	0
2	4	0	4	4	0	6	5	5	5	6	4	5	5	2	2	0	0	0	5	4	5	5	5	1	2	4	3	4	2.4	4.8	4.625	3.6	3.85625	3.90909	2	3	1	1	0	0	1	2	2	1	3	1	1	2	0
2	2	1	3	2	1	1	0	0	0	2	2	2	0	0	0	0	0	4	0	1	0	1	2	5	4	4	4	3	1.8	0.2	2.25	2.4	1.6625	1.81818	0	1	0	0	0	0	1	1	0	0	1	0	0	0	0
2	1	0	1	1	0	1	0	0	0	0	1	1	2	0	0	0	0	5	0	0	1	2	2	1	1	1	0	0	0.6	0.2	0.625	1	0.60625	0.636364	0	0	0	0	0	0	0	0	0	0	0	0	0	0	0
2	0	0	0	0	0	0	0	0	0	0	2	0	2	0	0	0	0	0	0	1	0	0	0	0	0	0	0	0	0	0.2	0.25	0	0.1125	0.136364	0	0	0	0	0	0	0	0	0	0	0	0	0	0	0
2	0	0	0	0	0	1	0	0	0	0	0	0	0	0	0	0	0	0	1	0	0	5	4	0	0	0	0	2	0	0.2	0.875	1	0.51875	0.590909	0	0	0	0	0	0	0	0	0	0	0	0	0	0	0
2	0	0	1	0	0	1	1	0	0	1	1	0	2	0	0	0	0	0	1	0	1	1	1	0	0	1	1	1	0.2	0.6	0.875	0.2	0.46875	0.545455	0	1	0	0	0	0	0	0	1	0	1	0	0	0	0
2	0	0	0	0	0	3	0	0	0	0	6	4	0	0	0	0	0	20	0	0	0	0	0	0	4	4	0	0	0	0	1.625	1.6	0.80625	0.954545	0	0	0	0	0	0	0	0	0	0	0	0	0	0	0
2	1	0	1	2	0	1	0	0	1	2	0	0	1	1	1	0	0	999	0	1	0	0	2	1	1	2	1	1	0.8	0.4	1.125	0.4	0.68125	0.772727	0	1	1	0	0	0	0	0	0	0	0	0	0	0	0
1	6	0	5	5	5	6	5	6	6	6	6	6	most days	10	20	0	0	0	1	6	5	6	6	5	6	6	6	6	4.2	4.6	6	5.8	5.15	5.22727	2	2	0	2	2	1	2	2	3	1	2	1	1	2	2
2	2	0	2	0	0	0	0	0	0	1	0	0	0	0	0	0	0	0	0	1	0	0	0	1	1	3	3	1	0.8	0.2	1	0.4	0.6	0.681818	1	1	0	0	0	0	0	0	0	0	1	0	0	0	0
2	1	1	2	2	1	3	1	1	0	1	1	1	1	999	1	0	2	0	0	1	0	0	1	0	0	1	0	0	1.4	0.4	1	0.4	0.8	0.818182	1	0	0	0	0	0	0	0	0	0	1	0	0	0	0
2	6	0	6	6	0	6	0	0	0	0	3	6	0	0	0	0	0	25	0	1	0	4	4	0	6	6	6	6	3.6	0.2	3.875	3.2	2.71875	3	0	2	0	0	0	0	0	1	1	0	1	0	0	0	0
2	0	0	0	0	0	2	0	0	0	0	0	0	0	0	0	0	0	0	0	0	1	1	1	0	0	1	0	1	0	0.2	0.625	0.2	0.25625	0.318182	0	0	0	0	0	0	0	0	0	0	0	0	0	0	0
2	1	0	0	4	0	4	0	0	0	4	0	1	2	0	0	0	0	0	0	0	0	0	0	0	1	1	1	1	1	0	1.375	0.4	0.69375	0.818182	0	0	0	0	1	0	1	0	0	0	0	0	0	0	0
2	0	0	2	2	0	2	0	0	0	1	1	0	0	0	0	0	0	0	0	1	0	0	1	2	0	0	0	0	0.8	0.2	0.625	0.4	0.50625	0.545455	0	1	0	0	0	0	0	0	0	0	0	0	0	0	0
2	4	0	5	3	0	0	0	0	1	1	2	2	2	2	2	0	0	0	0	1	1	1	1	1	2	2	2	2	2.4	0.6	1.25	1.2	1.3625	1.40909	0	1	0	0	0	0	1	1	1	0	0	0	0	0	0
2	2	0	2	2	0	0	0	0	1	2	6	2	7	7	7	0	0	4	2	2	0	4	4	0	5	4	4	5	1.2	1	3.125	2.2	1.88125	2.13636	0	2	0	0	0	0	0	1	1	0	2	0	0	1	0
2	1	0	2	0	0	0	0	0	0	1	2	0	0	0	0	0	0	0	0	1	0	0	0	0	2	1	1	0	0.6	0.2	0.625	0.4	0.45625	0.5	0	1	0	0	0	0	0	0	0	0	1	0	0	0	0
2	4	0	4	4	0	1	0	0	0	0	1	1	0	0	0	0	999	999	1	1	0	2	2	1	2	3	1	3	2.4	0.4	1.375	1.2	1.34375	1.40909	1	2	0	1	0	0	0	1	1	0	1	0	0	1	0
2	1	0	1	2	0	5	0	0	0	1	6	6	4	1	2	0	0	0	1	1	4	2	1	1	3	4	4	6	0.8	1.2	3.375	2.4	1.94375	2.22727	0	1	0	0	0	0	0	0	0	0	1	0	0	0	0
2	6	0	3	6	1	6	3	1	5	6	5	6	0	0	2	0	0	10	0	3	1	5	5	3	4	4	2	1	3.2	2.4	3.75	3.8	3.2875	3.45455	1	2	0	0	0	0	1	3	0	0	2	0	0	0	0
2	3	0	3	4	0	1	0	0	1	0	0	1	2	2	2	0	0	2	1	0	0	0	0	2	3	3	1	2	2	0.4	0.875	1.2	1.11875	1.13636	0	1	0	0	0	0	1	0	0	0	1	0	0	0	0
2	6	0	0	6	0	0	0	0	0	0	0	0	Several times per week probably.	0	1	0	0	0	2	0	0	0	1	0	0	0	0	0	2.4	0.4	0.125	0	0.73125	0.681818	0	1	1	0	0	0	2	0	0	2	0	0	0	0	0
2	1	0	1	1	1	6	0	0	0	4	2	1	2	2	2	0	0	0	0	5	2	4	5	2	3	3	5	5	0.8	1.4	3.75	2	1.9875	2.31818	0	2	0	0	0	0	0	1	1	0	3	0	0	1	0
2	0	0	0	0	0	5	0	0	0	0	4	3	0	0	999	0	0	0	0	1	0	2	2	0	5	5	4	0	0	0.2	2.5	2	1.175	1.40909	0	0	0	0	0	0	0	0	0	0	0	0	0	0	0
2	0	0	1	0	0	1	0	0	0	1	0	0	0	0	0	0	0	0	0	0	0	0	0	1	0	2	4	0	0.2	0	1	0.2	0.35	0.454545	0	0	0	0	0	0	0	0	0	0	0	0	0	0	0
2	1	0	1	2	0	0	0	0	0	1	1	1	0	0	0	0	0	2	0	1	0	1	2	0	1	0	0	1	0.8	0.2	0.625	0.6	0.55625	0.590909	0	1	0	0	0	0	0	0	0	0	0	0	0	0	0
2	0	0	0	6	0	6	6	0	0	0	0	0	5	0	0	0	0	0	0	1	0	0	0	0	1	1	1	1	1.2	1.4	1.125	0.2	0.98125	1.04545	1	1	0	0	0	0	0	1	0	1	1	0	0	0	0
2	0	0	0	0	0	3	0	0	0	0	1	1	0	0	0	0	0	0	0	0	0	2	2	2	2	2	2	3	0	0	1.625	1.4	0.75625	0.909091	0	1	0	0	0	0	0	0	0	0	0	0	0	0	0
2	1	0	0	0	0	1	0	1	0	1	5	4	0	0	0	0	0	0	1	6	0	5	4	1	5	4	4	1	0.2	1.4	2.625	3.2	1.85625	2	0	3	0	0	0	0	0	2	3	0	2	0	0	2	1
2	0	0	0	0	1	1	0	0	0	0	1	0	3	1	1	0	0	0	0	1	0	0	5	4	2	1	0	0	0.2	0.2	1	1.2	0.65	0.727273	0	2	1	1	0	0	1	0	0	0	0	1	0	0	0
2	1	0	0	0	0	0	0	0	0	1	0	0	0	999	0	0	0	0	0	0	0	1	1	0	0	1	1	1	0.2	0	0.625	0.2	0.25625	0.318182	0	0	0	0	0	0	0	0	0	0	0	0	0	0	0
2	2	0	2	0	0	1	0	1	1	1	1	1	0	0	0	0	0	1	1	1	1	2	2	1	2	2	2	2	0.8	0.8	1.5	1.4	1.125	1.18182	1	2	1	1	0	1	0	1	2	0	2	1	1	2	0
2	1	0	0	0	0	0	0	0	0	0	1	0	0	0	0	0	0	0	0	0	0	0	1	2	1	1	1	1	0.2	0	0.625	0.6	0.35625	0.409091	0	1	0	0	0	0	0	1	0	0	0	0	0	0	0
2	1	0	0	1	1	6	0	0	0	6	6	6	3	2	2	0	0	1	0	1	2	4	4	0	6	4	5	4	0.6	0.6	4.375	3.2	2.19375	2.59091	0	3	0	0	0	0	0	2	1	0	3	0	0	1	0
2	2	0	1	0	1	3	0	0	1	3	3	1	0	0	0	0	0	5	0	0	0	2	3	0	1	2	1	2	0.8	0.2	2.125	0.8	0.98125	1.18182	0	1	0	0	0	1	0	0	0	0	1	0	0	0	0
2	1	1	1	0	0	6	0	2	2	6	6	6	0	0	999	0	999	3	1	5	0	5	5	6	5	5	5	6	0.6	1.6	5.125	4.8	3.03125	3.36364	2	2	0	0	1	0	1	3	3	2	2	2	0	1	0
2	6	0	5	6	0	5	1	1	4	4	4	2	3	2	2	0	0	0	2	2	0	1	0	0	2	2	1	0	3.4	1.8	2.125	1.2	2.13125	2.18182	1	2	0	1	0	0	0	1	1	0	1	0	0	1	0
2	2	0	3	1	0	6	3	4	2	5	4	4	1	1	1	0	0	1	1	1	0	5	4	4	5	4	5	4	1.2	1.4	4.5	4.4	2.875	3.04545	1	2	1	0	0	0	0	1	1	0	1	1	0	0	1
2	3	0	0	1	2	4	0	1	1	3	2	3	3	3	3	0	0	2	1	5	0	3	3	0	3	6	6	4	1.2	1.4	3.625	2	2.05625	2.31818	1	1	0	0	0	0	0	1	1	0	1	0	0	1	0
2	2	2	4	2	0	6	1	1	5	5	5	5	2	1	1	0	0	4	0	1	1	1	2	0	1	2	1	1	2	1.6	2.875	1.6	2.01875	2.18182	0	1	0	0	0	0	0	0	0	0	0	0	0	0	0
2	0	0	0	0	0	0	0	0	0	0	0	0	1	0	0	0	0	0	0	0	0	2	2	0	2	2	1	2	0	0	0.875	0.8	0.41875	0.5	0	0	0	0	0	0	0	0	0	0	0	0	0	0	0
2	0	0	0	0	0	0	0	0	0	0	0	0	0	0	0	0	0	999	0	0	0	0	0	0	0	0	0	0	0	0	0	0	0	0	0	0	0	0	0	0	0	0	0	0	0	0	0	0	0
2	3	1	1	0	0	6	0	0	0	4	3	6	0	0	0	0	0	8	0	1	3	4	4	1	2	4	2	4	1	0.8	3.375	2.6	1.94375	2.22727	0	1	0	0	0	0	0	0	2	0	1	0	0	0	0
2	0	0	0	0	0	5	0	0	0	0	1	0	0	0	0	0	0	0	0	0	0	4	4	0	0	2	2	2	0	0	2	0.8	0.7	0.909091	0	0	0	0	0	0	0	0	0	0	0	0	0	0	0
2	0	0	0	0	0	0	0	0	0	0	0	0	0	0	0	0	0	0	0	0	0	0	0	0	0	0	0	0	0	0	0	0	0	0	0	0	0	0	0	0	0	0	0	0	0	0	0	0	0
2	1	0	1	0	0	0	0	0	0	0	1	0	0	999	999	999	999	0	0	0	0	0	0	0	0	0	0	0	0.4	0	0.125	0	0.13125	0.136364	0	0	0	0	0	0	0	0	0	0	1	0	0	0	0
2	3	1	6	3	0	6	6	6	5	6	6	6	5	5	5	0	0	7	1	6	4	6	6	6	6	6	6	6	2.6	4.4	6	6	4.75	4.86364	3	3	2	2	1	1	2	3	3	1	3	3	1	3	3
2	2	0	2	2	2	6	0	0	1	6	6	3	0	0	0	0	0	0	0	1	2	2	3	6	6	6	6	5	1.6	0.8	4.75	3.4	2.6375	3.04545	0	2	3	0	0	0	1	2	3	1	1	3	0	0	2
2	3	0	0	6	0	6	0	0	0	0	3	0	2	0	2	0	0	0	0	1	1	0	2	1	0	2	1	2	1.8	0.4	2	0.2	1.1	1.27273	0	1	0	0	0	0	0	1	1	0	0	0	0	0	0
2	3	1	0	0	0	4	0	0	0	3	1	1	7	999	0	0	0	0	0	1	2	4	4	0	0	2	2	1	0.8	0.6	2.125	1	1.13125	1.31818	0	1	0	0	0	0	0	0	1	0	1	0	0	0	0
2	0	0	0	0	0	1	0	0	1	0	0	0	0	0	0	0	0	999	0	0	0	0	0	0	0	0	0	0	0	0.2	0.125	0	0.08125	0.0909091	1	0	0	0	0	0	0	1	0	0	1	1	1	1	1
2	0	0	0	0	0	0	0	0	0	0	0	0	3	0	0	0	0	0	0	0	0	0	0	2	2	2	2	0	0	0	0.5	0.8	0.325	0.363636	0	0	0	0	0	0	0	0	0	0	0	0	0	0	0
2	1	0	1	0	0	0	0	0	0	1	1	0	0	0	0	0	0	0	1	0	0	0	1	2	1	2	2	1	0.4	0.2	1	0.6	0.55	0.636364	0	1	0	0	0	0	0	0	0	0	0	0	0	0	0
2	0	0	0	0	0	1	0	0	0	1	1	0	0	0	0	0	0	0	0	0	0	2	2	4	2	4	2	2	0	0	1.625	1.6	0.80625	0.954545	0	1	0	0	0	0	0	1	1	0	0	0	0	0	0
2	6	0	1	2	0	0	0	0	2	2	6	6	1	1	1	0	0	2	1	0	0	2	6	0	2	6	6	4	1.8	0.6	3.75	2	2.0375	2.36364	0	1	0	0	0	0	1	1	1	0	1	0	0	0	0
2	1	0	1	0	0	1	0	0	0	0	1	1	0	0	0	0	0	0	0	0	0	2	2	0	0	1	1	0	0.4	0	0.75	0.6	0.4375	0.5	0	0	0	0	0	0	1	0	0	0	0	0	0	0	0
2	5	0	5	5	0	6	0	0	0	3	6	6	2	2	2	0	0	16	0	1	0	2	2	0	2	3	1	1	3	0.2	2.75	2	1.9875	2.18182	1	2	0	1	0	0	0	1	1	0	1	0	0	1	0
2	6	0	6	6	6	6	4	4	0	3	6	6	2	2	2	0	0	1	1	1	0	5	5	0	5	5	5	6	4.8	1.2	5	4	3.75	3.90909	1	2	1	1	1	1	1	1	1	2	1	1	1	1	0
2	2	0	2	2	3	3	1	1	1	1	1	1	0	0	0	2	0	0	0	0	0	3	4	2	2	3	4	3	1.8	0.4	2.5	1.8	1.625	1.77273	1	1	0	0	0	0	0	1	0	0	1	0	0	0	0
2	6	0	0	6	0	0	0	0	0	0	3	2	0	0	0	0	0	0	0	1	0	2	2	0	3	2	1	1	2.4	0.2	1.125	1.4	1.28125	1.31818	0	1	0	0	0	0	0	1	1	0	1	0	0	0	0
2	1	0	0	0	0	0	0	0	0	0	1	0	1	0	1	0	0	0	0	0	0	0	0	1	0	1	0	0	0.2	0	0.25	0.2	0.1625	0.181818	0	1	1	0	0	0	0	1	0	0	1	0	0	0	0
2	0	0	0	5	0	2	1	0	0	1	0	1	0	0	0	0	0	0	0	1	0	1	2	0	2	2	1	1	1	0.4	1.125	0.8	0.83125	0.909091	0	1	0	0	0	0	0	1	0	0	1	0	0	1	0
2	4	1	6	4	0	0	1	3	6	6	6	5	20	10	10	0	0	0	3	5	5	5	4	5	5	4	6	5	3	4	4.25	4.6	3.9625	4.04545	2	3	2	2	2	1	2	3	3	2	3	1	1	2	0
2	4	1	1	0	0	2	1	1	0	1	3	2	4	0	0	0	0	10	1	1	2	5	5	4	5	5	4	5	1.2	1	3.25	3.4	2.2125	2.40909	0	2	0	0	0	0	0	1	2	0	2	0	0	1	1
2	1	0	2	1	0	3	0	0	0	1	1	2	0	0	0	0	0	0	0	1	0	0	0	0	3	2	0	0	0.8	0.2	0.875	1	0.71875	0.772727	0	1	0	0	0	0	0	1	0	0	1	0	0	0	0
2	1	0	1	1	1	4	1	2	1	4	5	4	many	many	10	0	5	0	1	3	2	3	3	4	0	2	3	2	0.8	1.6	3.125	2.6	2.03125	2.18182	1	2	0	0	0	0	0	1	1	0	2	1	0	0	0
2	3	0	3	0	0	1	0	4	1	3	3	3	0	0	0	0	0	0	1	6	0	4	3	0	4	4	3	5	1.2	1.6	3.25	3	2.2625	2.31818	1	2	0	1	0	0	0	2	1	0	2	2	1	2	2
2	0	0	0	1	0	0	0	0	0	0	1	1	0	999	0	0	0	0	0	0	0	1	2	2	2	2	1	2	0.2	0	1	1.2	0.6	0.681818	0	0	0	0	0	0	0	0	0	0	0	0	0	0	0
2	0	0	0	0	0	0	0	0	0	1	0	0	1	1	1	0	0	0	0	0	0	4	4	0	0	0	0	0	0	0	0.625	0.8	0.35625	0.409091	0	0	1	0	0	0	0	0	0	0	0	0	0	0	0
2	5	0	5	5	0	5	1	0	0	1	5	5	0	0	0	0	0	0	0	2	4	2	2	4	4	4	4	4	3	1.4	3.125	3	2.63125	2.81818	0	2	0	0	0	0	1	1	0	1	1	1	0	1	1
2	5	0	3	2	0	4	0	0	0	0	2	2	0	0	0	0	0	0	0	0	0	0	0	0	0	0	0	0	2	0	0.75	0.4	0.7875	0.818182	0	0	0	0	0	0	0	0	0	0	0	0	0	0	0
1	4	3	3	4	5	5	3	3	2	3	3	4	15	15	999	20	0	999	2	4	4	5	6	4	4	5	6	5	3.8	3	4.5	4	3.825	3.95455	2	3	1	2	3	2	1	2	2	1	3	1	2	2	1
2	0	0	0	0	0	4	0	0	0	0	2	0	3	0	3	0	0	0	0	0	0	0	2	0	0	2	3	3	0	0	2	0	0.5	0.727273	0	1	0	0	0	0	0	1	0	0	0	0	0	0	0
2	1	0	1	0	0	2	0	0	0	1	4	3	0	0	0	0	0	0	0	1	0	0	2	0	1	3	4	3	0.4	0.2	2.375	0.8	0.94375	1.18182	0	2	0	0	0	0	0	1	0	0	1	0	0	0	1
2	1	0	1	0	0	4	0	0	0	1	1	1	0	0	0	0	0	0	0	1	0	0	3	1	0	2	2	1	0.4	0.2	1.75	0.4	0.6875	0.863636	0	1	0	0	0	0	0	0	0	0	0	0	0	0	1
2	6	1	6	4	0	6	4	1	1	6	5	6	999	999	999	0	0	0	0	1	5	4	4	6	4	5	5	3	3.4	2.2	4.375	4.2	3.54375	3.77273	1	2	0	0	2	0	1	2	2	1	1	0	1	1	0
2	2	0	0	0	0	1	0	0	0	0	1	1	0	999	0	0	0	0	0	1	0	2	2	0	3	4	2	1	0.4	0.2	1.375	1.2	0.79375	0.909091	0	1	0	0	0	0	1	1	1	0	0	0	0	0	0
2	6	0	6	6	0	6	0	0	0	0	2	2	0	999	0	0	0	0	0	3	0	2	2	1	4	4	3	0	3.6	0.6	2.125	1.8	2.03125	2.13636	0	1	0	0	0	0	0	1	0	0	1	0	0	0	0
2	0	0	0	0	0	0	0	0	0	0	1	1	2	0	0	0	0	0	0	0	0	0	0	4	1	0	0	0	0	0	0.125	1.2	0.33125	0.318182	0	0	0	0	0	0	0	0	0	0	0	0	0	0	0
2	2	1	1	1	0	6	0	0	1	6	6	6	2	2	2	0	0	0	0	1	0	2	2	1	6	0	6	6	1	0.4	4	3	2.1	2.45455	1	2	1	0	0	0	0	2	2	0	1	2	0	2	2
999	0	0	1	0	0	2	0	1	0	0	2	1	2	0	0	0	0	0	0	1	2	2	3	1	2	2	1	1	0.2	0.6	1.5	1.4	0.925	1	0	1	0	0	0	0	0	1	1	0	1	0	0	1	0
2	5	0	4	6	0	0	0	0	0	0	6	6	4	0	0	999	0	0	0	1	0	2	2	0	1	2	3	0	3	0.2	1.625	1.8	1.65625	1.72727	0	0	0	0	0	0	0	0	0	0	0	0	0	0	0
2	1	0	5	2	0	6	1	0	3	4	4	2	4	4	4	2	0	0	1	1	1	2	2	0	2	2	3	1	1.6	1.4	2.75	1.2	1.7375	1.95455	1	2	0	1	1	1	0	1	2	0	1	0	1	1	0
2	3	0	3	0	0	0	0	0	0	1	6	6	0	0	0	0	0	0	0	0	1	2	1	3	6	4	2	2	1.2	0.2	2	3.4	1.7	1.81818	0	1	0	0	0	0	0	0	0	0	0	0	0	0	0
2	0	0	0	0	0	0	0	0	0	0	0	0	0	0	0	0	0	0	0	0	0	0	1	0	0	0	1	0	0	0	0.25	0	0.0625	0.0909091	0	0	0	0	0	0	0	0	0	0	0	0	0	0	0
2	1	1	0	0	0	0	0	0	0	0	0	0	0	0	0	0	0	9	0	0	0	0	2	0	0	2	1	2	0.4	0	0.875	0	0.31875	0.409091	0	0	0	0	0	0	0	0	0	0	0	0	0	0	0
2	0	0	1	0	0	1	1	0	0	0	0	0	0	0	0	0	0	0	0	0	0	0	0	2	2	2	0	2	0.2	0.2	0.625	0.8	0.45625	0.5	1	0	0	0	1	1	1	1	0	0	0	0	1	0	0
2	5	5	5	5	6	6	5	6	6	6	6	6	28	0	28	0	0	20	5	5	6	6	6	6	6	6	6	4	5.2	5.4	5.75	6	5.5875	5.59091	2	3	2	0	0	0	3	3	3	3	3	1	0	1	0
2	5	1	6	3	1	4	0	1	2	5	3	2	0	0	0	0	0	12	4	4	2	4	6	6	4	4	5	4	3.2	2.4	4	3.4	3.25	3.45455	1	3	1	1	0	1	0	3	2	0	2	1	0	1	0
2	2	1	5	0	0	1	2	1	2	5	3	2	0	0	0	0	0	0	0	1	0	2	2	6	4	5	3	2	1.6	1	2.75	3	2.0875	2.22727	1	2	0	0	0	1	1	1	1	1	2	1	0	3	1
2	5	0	2	2	0	2	1	1	0	0	2	2	1	0	0	0	0	0	1	1	1	1	1	0	1	2	1	1	1.8	0.8	1.25	1	1.2125	1.22727	1	1	0	0	0	0	0	1	0	0	0	0	0	0	0
2	0	0	0	0	0	6	0	0	0	0	6	1	0	0	0	0	0	0	0	0	0	2	2	0	1	2	1	4	0	0	2.625	0.8	0.85625	1.13636	0	1	0	0	0	0	0	0	1	0	0	0	0	0	0
2	3	0	1	1	0	0	0	0	0	1	1	3	1	0	1	0	0	0	0	1	0	2	2	1	2	2	1	2	1	0.2	1.125	1.6	0.98125	1.04545	0	1	0	0	0	0	0	1	0	0	0	0	0	0	0
1	6	4	6	6	6	6	6	6	6	6	6	6	5	5	3	0	0	10	0	4	2	6	6	6	6	6	6	6	5.6	3.6	6	6	5.3	5.36364	2	3	1	3	2	1	2	3	3	3	3	2	2	3	3
2	3	0	3	0	0	0	0	0	0	0	3	4	4	0	0	0	0	0	0	0	0	0	0	0	2	2	0	0	1.2	0	0.625	1.2	0.75625	0.772727	1	0	0	1	0	0	0	0	0	0	0	0	0	0	0
2	4	1	4	6	0	5	4	4	0	4	6	4	0	0	0	1	0	0	0	4	2	5	5	2	5	5	5	6	3	2	5	4	3.5	3.68182	1	3	1	1	0	0	1	2	2	1	2	1	0	2	1
2	0	0	0	0	0	0	0	0	0	0	0	0	0	0	0	0	0	0	0	0	0	5	5	0	3	6	4	6	0	0	2.625	1.6	1.05625	1.31818	0	0	0	0	0	0	0	0	0	0	0	0	0	0	0
2	1	0	4	4	0	4	2	1	0	3	1	2	2	0	0	0	0	5	0	1	0	1	3	2	1	1	1	0	1.8	0.6	1.75	1.4	1.3875	1.45455	0	1	0	0	0	0	0	1	0	0	1	0	0	1	0
2	0	0	2	4	0	2	0	0	0	0	1	0	3	0	0	0	0	0	1	0	0	0	1	0	0	2	1	1	1.2	0.2	1	0	0.6	0.681818	0	0	0	0	0	0	0	0	0	0	0	0	0	0	0
2	2	2	0	0	2	3	0	1	5	5	1	2	0	0	0	0	0	0	0	1	0	5	4	6	1	1	0	0	1.2	1.2	1.875	3	1.81875	1.86364	1	1	0	0	0	0	0	1	0	0	1	0	0	2	0
2	6	1	6	6	5	6	4	4	4	6	6	6	0	0	0	0	0	0	0	5	2	4	5	0	6	6	6	6	4.8	3	5.625	4	4.35625	4.54545	2	3	0	1	0	0	0	2	3	0	3	2	0	3	0
2	6	2	6	6	5	6	0	0	0	2	4	2	2	0	1	0	0	5	0	2	0	4	4	1	3	3	4	3	5	0.4	3.25	2	2.6625	2.86364	0	1	1	0	0	0	0	1	1	1	2	1	0	0	0
2	3	2	0	0	0	0	0	0	0	0	3	1	0	0	0	0	0	0	0	1	0	4	5	0	5	5	4	2	1	0.2	2.375	2	1.39375	1.59091	0	2	0	0	0	0	0	2	0	0	1	0	0	0	2
2	0	0	0	0	0	0	1	1	1	0	4	0	0	0	0	0	999	0	0	1	0	4	4	0	0	2	0	0	0	0.6	1.375	1	0.74375	0.818182	1	1	1	1	1	1	1	1	1	0	1	1	1	1	1
2	0	0	0	0	0	1	0	0	0	0	0	0	0	999	0	0	0	0	0	0	0	0	0	0	0	0	1	0	0	0	0.25	0	0.0625	0.0909091	0	0	0	0	0	0	0	0	0	0	0	0	0	0	0
2	0	0	0	0	0	1	0	0	0	0	0	0	7	0	7	0	0	0	0	0	0	0	0	0	0	0	1	0	0	0	0.25	0	0.0625	0.0909091	2	1	0	0	0	0	0	0	1	0	0	0	0	0	0
2	5	0	6	6	4	5	0	0	6	6	6	4	0	10	0	0	0	15	0	3	3	4	4	3	3	5	6	5	4.2	2.4	4.625	2.8	3.50625	3.81818	0	2	0	0	0	0	0	1	1	0	1	0	0	1	1
2	1	1	1	1	1	1	1	1	1	1	1	1	999	999	999	999	999	999	1	1	1	1	1	1	1	1	1	1	1	1	1	1	1	1	1	1	1	1	1	1	1	1	1	1	1	1	1	1	1
2	1	0	2	0	1	1	0	0	0	1	0	0	2	0	2	0	0	0	0	0	0	1	1	2	1	2	2	2	0.8	0	1.125	0.8	0.68125	0.772727	0	1	0	0	0	0	0	0	0	0	0	0	0	0	0
2	3	0	3	0	0	0	2	0	0	1	4	4	8	0	0	0	0	6	0	1	0	4	2	0	3	1	1	2	1.2	0.6	1.375	2.2	1.34375	1.40909	0	1	0	0	0	0	0	0	0	0	1	0	0	0	0
2	3	0	2	2	0	6	0	0	1	1	4	4	0	0	0	0	0	0	0	1	0	0	2	0	0	4	2	2	1.4	0.4	2.625	0.8	1.30625	1.54545	0	2	0	0	0	0	0	0	1	0	2	0	0	1	0
2	0	0	0	0	0	0	0	0	0	0	0	0	0	0	0	0	0	0	0	0	0	2	2	0	0	0	0	0	0	0	0.25	0.4	0.1625	0.181818	0	0	0	0	0	0	0	0	0	0	0	0	0	0	0
2	4	0	6	3	0	6	1	1	3	4	4	2	1	0	0	0	0	25	1	5	2	5	5	6	4	4	5	5	2.6	2.4	4.25	3.6	3.2125	3.45455	0	3	0	0	0	0	1	2	2	1	3	1	0	2	1
2	1	0	2	0	0	1	0	0	0	0	4	4	1	0	0	0	0	0	0	1	0	1	2	0	3	4	4	4	0.6	0.2	2.375	1.6	1.19375	1.40909	0	1	0	0	0	0	0	0	0	0	0	0	0	0	0
2	2	1	1	0	0	0	1	0	1	1	3	3	5	5	5	0	0	0	1	1	2	2	2	1	3	3	4	2	0.8	1.2	1.875	1.8	1.41875	1.54545	0	1	0	0	0	0	0	1	1	0	1	0	0	1	0
2	5	0	4	0	0	1	0	0	1	2	1	2	0	0	0	0	0	2	0	2	0	2	2	2	2	2	2	2	1.8	0.6	1.5	1.6	1.375	1.45455	1	1	0	0	0	0	0	1	0	0	1	0	0	0	0
2	1	0	0	0	0	6	0	0	0	1	1	1	1	0	0	0	0	0	0	0	0	0	0	0	1	1	1	0	0.2	0	1.25	0.4	0.4625	0.590909	0	1	0	0	0	0	0	1	0	0	0	0	0	0	0
2	0	0	1	0	0	1	0	0	1	1	1	1	0	1	0	0	0	0	0	1	1	4	4	6	1	1	1	1	0.2	0.6	1.25	2.4	1.1125	1.18182	0	1	0	0	0	0	0	1	0	0	1	0	0	0	0
2	1	1	2	1	2	3	0	0	2	2	3	2	0	0	0	0	0	0	0	1	1	1	2	3	1	3	2	1	1.4	0.8	2	1.4	1.4	1.54545	0	1	0	0	0	0	0	1	1	0	1	0	0	1	1
2	6	1	6	5	4	6	5	4	0	5	6	6	0	0	0	0	0	0	0	4	0	4	4	5	5	5	5	5	4.4	1.8	5	4.8	4	4.13636	0	3	0	1	1	0	0	2	2	0	3	0	0	0	0
2	0	0	0	0	0	0	0	0	0	0	1	0	0	0	0	0	0	0	0	0	0	0	0	0	0	1	0	0	0	0	0.25	0	0.0625	0.0909091	0	0	0	0	0	0	0	0	0	0	0	0	0	0	0
2	3	0	5	2	0	6	0	3	0	4	6	6	10	10	10	0	0	0	5	4	2	6	5	4	5	5	5	6	2	2.2	5	4.8	3.5	3.72727	1	3	2	1	0	1	0	2	2	0	2	2	1	1	3
2	1	1	0	1	1	0	1	0	0	4	3	5	2	0	5	0	0	10	0	0	0	0	6	4	6	6	5	5	0.8	0.2	3.625	3	1.90625	2.22727	1	3	1	0	0	0	0	1	1	0	0	0	0	2	0
2	6	0	6	6	6	6	0	0	3	2	6	6	16	16	16	0	0	0	2	6	6	6	6	2	5	6	6	6	4.8	3.4	4.75	3.8	4.1875	4.45455	1	3	3	0	1	1	3	3	3	3	3	3	2	3	3
2	4	0	4	3	0	6	0	0	0	1	1	6	0	0	0	0	0	0	0	1	0	0	0	0	2	2	2	1	2.2	0.2	1.625	1.6	1.40625	1.5	0	1	0	0	0	0	0	0	0	0	1	0	0	0	0
1	6	5	6	3	6	6	3	3	5	6	5	6	0	0	0	0	0	15	0	0	4	5	5	2	3	5	4	5	5.2	2.4	4.875	3.8	4.06875	4.22727	1	3	0	0	1	0	1	3	3	1	3	1	1	3	2
2	4	0	4	3	0	2	0	1	2	6	1	5	5	0	0	2	0	1	1	3	1	2	0	1	2	1	1	2	2.2	1.4	1.75	2.2	1.8875	1.90909	1	2	0	2	0	2	1	2	2	0	1	0	1	2	1
2	0	0	6	0	0	2	0	0	0	1	1	0	0	0	0	0	0	0	0	1	0	1	2	1	1	2	2	2	1.2	0.2	1.5	0.6	0.875	1	0	1	0	1	0	0	0	0	0	0	0	0	1	0	0
2	1	1	6	6	0	0	0	0	0	6	3	1	5	0	5	0	0	4	0	0	0	2	4	6	4	3	2	4	2.8	0	2.75	2.6	2.0375	2.22727	0	3	0	3	0	0	0	2	0	0	0	1	0	0	0
2	5	2	3	3	4	3	3	3	4	4	2	3	2	1	2	3	2	4	1	4	3	2	4	2	3	3	4	4	3.4	3	3.375	2.6	3.09375	3.13636	2	2	1	2	2	2	1	2	3	1	3	1	3	3	1
2	0	0	0	0	0	1	0	0	1	1	1	0	4	0	0	0	0	0	1	0	1	0	1	0	0	2	2	2	0	0.6	1.25	0	0.4625	0.590909	0	1	0	0	0	0	0	1	1	0	0	0	0	1	0
2	5	0	5	0	5	1	0	0	5	3	1	6	10	0	0	0	0	0	0	5	0	4	4	0	5	5	5	5	3	2	3	3	2.75	2.90909	0	2	0	0	0	0	0	1	1	2	2	1	0	0	0
2	0	0	0	0	0	0	1	1	0	0	3	0	0	0	0	0	0	0	2	0	0	0	0	1	1	1	0	2	0	0.6	0.875	0.6	0.51875	0.545455	0	0	0	0	0	0	1	0	0	0	0	0	0	0	0
2	2	1	6	0	3	0	0	0	0	6	6	6	2	2	2	0	0	4	2	1	3	0	1	1	2	2	2	3	2.4	1.2	2.5	1.8	1.975	2.13636	0	1	0	0	0	0	0	0	0	0	1	0	0	1	0
2	1	0	1	2	2	6	5	1	1	6	4	6	20	15	10	0	1	1	1	5	2	4	5	0	5	5	5	6	1.2	2.8	4.75	3.2	2.9875	3.31818	2	1	0	2	1	1	1	2	2	1	3	2	2	2	1
1	6	0	5	6	0	6	0	0	0	2	2	6	2	2	2	0	0	0	0	3	0	3	3	0	3	3	3	3	3.4	0.6	2.75	2.4	2.2875	2.45455	0	1	0	0	0	0	3	1	1	3	1	1	0	2	2
2	1	0	0	1	1	6	1	6	3	6	6	6	0	0	0	0	0	0	0	0	1	6	6	0	6	6	5	6	0.6	1	5.875	4.8	3.06875	3.31818	1	3	1	0	0	0	0	3	3	0	3	1	0	3	1
2	5	1	6	6	2	6	0	2	3	5	5	5	0	3	3	0	0	0	2	5	2	5	5	0	4	4	3	4	4	2.4	4.25	3.2	3.4625	3.63636	1	2	1	1	0	0	1	1	0	1	2	1	0	0	0
2	0	0	4	0	0	0	0	0	0	1	1	1	3	3	3	0	0	0	1	1	0	2	2	0	2	2	2	0	0.8	0.4	1	1	0.8	0.863636	0	1	0	0	0	0	0	1	1	0	2	0	0	0	0
2	0	0	0	0	0	1	0	0	0	0	0	1	1	0	0	0	0	4	0	0	0	2	2	0	1	1	1	1	0	0	0.75	0.8	0.3875	0.454545	0	0	0	0	0	0	0	0	0	0	0	0	0	0	0
2	1	0	0	0	0	0	0	1	1	0	0	0	12	6	5	0	0	0	0	1	0	1	2	0	3	2	2	1	0.2	0.4	1	1	0.65	0.681818	1	0	0	0	0	0	0	0	0	0	1	0	0	0	0
2	6	0	6	6	6	6	3	2	6	6	1	2	0	0	0	0	0	4	3	5	4	3	2	6	4	1	2	1	4.8	4.2	2.625	3.4	3.75625	3.68182	2	3	1	0	0	1	1	3	2	2	3	1	0	1	0
2	0	0	6	6	0	6	0	0	0	1	0	0	0	0	0	0	0	0	0	1	0	0	0	0	0	1	1	1	2.4	0.2	1.25	0	0.9625	1.04545	0	0	0	0	0	0	0	0	0	0	0	0	0	0	0
2	4	5	6	6	6	6	6	6	4	5	6	6	5	3	4	0	0	10	3	5	5	5	5	4	6	6	4	5	5.4	4.6	5.375	5.4	5.19375	5.18182	3	3	0	1	1	2	1	2	2	1	2	2	3	3	1
2	0	0	6	0	0	2	1	0	1	0	0	0	0	0	0	0	0	0	0	0	0	1	1	0	2	2	2	1	1.2	0.4	1	0.6	0.8	0.863636	1	1	0	1	0	1	1	0	0	0	0	0	0	0	0
1	4	5	4	5	6	6	4	4	5	4	6	6	18	18	18	0	0	3	5	5	5	5	4	4	6	4	5	5	4.8	4.8	4.75	5	4.8375	4.86364	1	3	2	1	1	1	3	2	2	2	3	1	1	3	2
2	5	1	5	5	1	3	0	1	0	5	5	5	1	0	0	0	0	0	0	2	0	4	3	6	4	4	5	5	3.4	0.4	3.875	4	2.91875	3.13636	0	2	1	0	0	0	1	1	1	1	2	0	0	1	1
2	6	6	6	4	6	6	6	6	4	4	5	6	0	0	0	0	0	0	2	5	5	5	4	2	5	5	6	5	5.6	4.4	5.125	4.8	4.98125	4.95455	2	3	0	2	2	2	0	2	3	1	2	1	2	3	2
2	0	0	0	0	0	1	0	0	0	0	0	0	0	0	0	0	0	0	0	0	0	1	3	0	1	3	3	3	0	0	1.625	0.4	0.50625	0.681818	0	1	0	0	0	0	0	0	0	0	0	0	0	0	0
2	2	0	2	0	0	6	0	0	0	3	2	2	0	0	0	0	0	0	0	2	0	0	0	0	5	5	5	3	0.8	0.4	3	1.4	1.4	1.68182	0	2	0	0	0	0	0	1	1	0	1	0	0	1	0
2	0	0	0	0	6	6	5	0	0	0	0	6	0	0	0	0	0	0	6	6	6	0	1	0	0	1	0	0	1.2	4.6	1	1.2	2	1.95455	2	1	0	1	0	0	0	0	0	0	1	0	1	0	0
2	6	2	6	6	1	6	3	4	0	6	6	6	5	5	5	0	0	6	1	5	0	2	2	2	4	5	4	5	4.2	1.8	4.75	3.6	3.5875	3.72727	1	2	0	1	1	0	0	0	1	1	1	2	0	0	0
2	5	1	5	5	5	6	4	4	5	5	6	6	6	6	6	8	0	20	1	6	4	5	5	2	4	4	4	4	4.2	4	4.75	4.2	4.2875	4.36364	1	3	0	0	0	0	1	2	2	1	3	1	1	2	1
2	6	2	6	6	2	6	6	1	0	2	5	6	4	4	4	0	0	0	1	2	1	6	5	0	5	4	6	6	4.4	2	4.375	3.6	3.59375	3.81818	2	3	0	0	0	0	0	2	1	1	0	0	1	0	1
2	1	2	4	4	5	6	0	0	0	4	0	0	0	0	0	0	0	0	1	6	0	0	4	0	4	5	2	0	3.2	1.4	2.625	0.8	2.00625	2.18182	0	2	0	0	0	0	0	1	0	0	1	0	0	0	0
2	2	0	4	0	0	1	0	0	0	0	1	1	0	0	0	0	0	0	0	0	1	1	1	0	1	1	1	0	1.2	0.2	0.625	0.6	0.65625	0.681818	0	1	0	0	0	0	0	0	0	0	0	0	0	0	0
1	5	1	3	3	3	3	5	2	6	6	1	2	0	999	0	0	0	18	0	3	4	6	3	0	6	0	1	1	3	3.6	2.125	3.2	2.98125	2.90909	3	3	1	1	0	3	2	2	2	1	3	2	0	2	1
2	0	0	0	0	0	0	1	0	0	0	0	0	0	0	0	0	0	0	0	0	0	0	0	0	0	0	0	0	0	0.2	0	0	0.05	0.0454545	0	0	0	0	0	0	0	0	0	0	0	0	0	0	0
2	1	0	1	1	0	2	1	0	0	0	2	1	0	0	0	0	0	0	0	0	0	0	0	0	1	1	0	0	0.6	0.2	0.625	0.4	0.45625	0.5	1	1	0	0	0	0	0	1	0	0	1	0	0	0	0
2	5	0	4	0	1	5	0	0	2	2	3	2	5	4	5	0	0	999	0	4	0	0	0	0	2	1	2	3	2	1.2	2	0.8	1.5	1.63636	0	1	0	0	1	0	0	1	0	0	1	0	0	1	0
2	0	0	0	0	0	0	0	0	0	0	3	0	0	0	0	0	0	0	2	2	4	0	0	2	2	5	6	6	0	1.6	2.5	0.8	1.225	1.45455	0	0	0	0	0	0	0	0	0	0	0	0	0	0	0
2	0	0	0	0	0	1	0	0	0	0	0	0	0	0	0	0	0	0	0	0	0	0	0	2	0	0	0	6	0	0	0.875	0.4	0.31875	0.409091	0	1	0	0	0	0	0	0	0	0	0	0	0	0	0
2	2	1	6	1	0	3	4	0	0	0	4	2	2	0	0	0	0	0	0	1	0	3	2	0	2	2	3	6	2	1	2.5	1.4	1.725	1.90909	0	2	0	0	0	1	3	1	0	3	0	3	0	0	2
2	1	0	1	0	0	5	1	1	1	4	4	4	3	1	1	0	1	4	1	6	1	3	5	0	3	5	4	5	0.4	2	4.125	2.2	2.18125	2.5	0	2	0	0	0	0	0	1	1	0	2	0	0	1	1
2	1	0	2	1	0	0	0	0	0	1	2	5	0	0	0	0	0	12	0	1	0	0	0	1	3	4	5	6	0.8	0.2	2.25	1.8	1.2625	1.45455	0	0	0	0	0	0	0	1	1	0	0	0	0	0	0
2	2	2	6	6	1	6	6	6	6	6	6	6	8	8	8	0	0	0	1	6	6	6	6	4	6	6	6	6	3.4	5	6	5.6	5	5.09091	3	3	3	1	0	1	1	3	3	2	3	3	1	3	3
2	6	0	6	1	2	6	1	1	1	6	6	6	0	0	0	0	0	7	1	3	1	5	5	4	5	5	5	6	3	1.4	5	4.2	3.4	3.72727	1	3	0	0	0	0	1	1	1	0	2	1	0	0	0
2	0	0	0	0	0	0	0	0	0	1	1	1	0	0	0	0	0	0	0	0	0	0	0	0	2	2	1	1	0	0	0.75	0.6	0.3375	0.409091	0	0	0	0	0	0	0	0	0	0	0	0	0	0	0
2	1	0	2	1	0	6	0	0	0	1	3	6	10	0	5	0	0	0	0	1	0	0	0	2	3	3	2	4	0.8	0.2	2.375	2.2	1.39375	1.59091	0	2	0	0	0	0	0	1	0	0	1	0	0	0	0
1	4	1	5	5	3	5	4	6	4	5	5	5	1	0	0	22	0	0	2	5	1	5	5	4	6	6	4	5	3.6	3.2	5.125	5.2	4.28125	4.31818	2	3	2	3	1	1	2	3	3	3	3	3	2	2	2
2	2	1	5	2	1	6	0	0	6	6	6	6	8	8	5	0	0	0	1	0	3	1	1	6	6	6	5	6	2.2	2	4.5	3.8	3.125	3.45455	1	3	0	0	0	0	0	0	3	1	2	1	0	1	0
2	6	0	6	6	0	0	0	0	0	6	1	2	0	0	0	0	0	0	0	0	0	0	0	0	0	1	0	1	3.6	0	1.125	0.4	1.28125	1.31818	0	0	0	0	0	0	0	0	0	0	0	0	0	0	0
2	0	0	0	0	0	6	0	0	0	1	2	1	5	0	0	0	0	0	1	1	2	5	5	4	5	5	6	6	0	0.8	3.875	3	1.91875	2.27273	0	2	0	0	0	0	0	1	1	0	1	0	0	0	0
2	6	0	0	6	0	0	0	0	0	0	0	6	1	0	0	0	2	0	0	1	0	6	6	6	4	4	6	6	2.4	0.2	2.75	4.4	2.4375	2.59091	0	2	0	2	2	0	0	2	2	0	2	0	0	2	0
2	0	0	1	1	0	0	2	0	1	0	0	0	5	0	5	0	0	0	0	0	0	0	0	0	1	0	0	0	0.4	0.6	0	0.2	0.3	0.272727	2	0	0	1	1	1	0	1	0	0	1	0	1	1	0
2	1	1	2	3	3	3	2	3	2	2	4	4	5	5	5	0	0	10	4	4	1	2	2	0	4	4	3	4	2	2.6	3.125	2.6	2.58125	2.63636	1	2	0	0	0	0	0	2	2	0	2	0	0	1	0
2	0	0	6	0	0	6	0	0	5	3	3	1	1	1	1	0	0	7	0	0	0	1	5	4	1	4	5	4	1.2	1	3.75	1.4	1.8375	2.18182	1	2	1	1	0	0	1	1	1	0	2	1	1	1	2
2	1	0	1	0	1	1	3	0	0	0	1	1	5	1	5	0	0	2	0	0	0	1	1	0	2	0	0	0	0.6	0.6	0.375	0.8	0.59375	0.590909	0	0	0	0	0	0	0	0	0	0	0	0	0	0	0
2	0	0	0	0	0	0	0	0	0	0	0	0	5	8	0	0	0	0	0	0	0	0	0	0	0	0	0	1	0	0	0.125	0	0.03125	0.0454545	0	0	0	0	0	0	0	0	0	0	0	0	0	0	0
2	1	0	3	2	1	6	5	1	4	3	4	1	5	8	5	0	0	0	5	3	6	2	4	0	1	4	1	0	1.4	4.6	2.875	1	2.46875	2.59091	1	2	1	3	2	1	1	2	2	0	1	2	3	2	0
1	6	1	4	6	6	6	4	4	6	6	6	6	15	15	5	1	0	0	1	0	2	4	3	0	4	4	4	3	4.6	2.6	4.5	3.6	3.825	3.90909	1	2	1	0	0	0	1	1	1	1	2	2	0	0	0
2	2	1	3	1	1	5	2	5	0	4	6	6	0	0	0	0	0	7	5	5	6	5	5	6	5	5	6	6	1.6	3.6	5.25	5.4	3.9625	4.09091	2	3	1	0	0	1	2	2	2	2	2	1	0	1	0
2	2	0	2	4	0	1	2	2	0	2	4	2	3	3	3	0	0	0	1	1	0	2	2	1	3	3	3	1	1.6	0.8	2.25	2	1.6625	1.72727	1	2	0	0	0	0	0	0	1	0	0	1	0	1	0
2	3	0	5	2	0	1	0	0	0	1	0	0	0	0	0	0	0	3	0	1	0	0	1	0	0	2	0	2	2	0.2	0.875	0	0.76875	0.818182	0	0	0	0	0	0	0	1	0	0	0	1	0	0	0
2	6	0	5	5	2	6	4	4	4	5	4	5	1	1	1	0	0	999	2	4	4	4	3	6	4	4	4	3	3.6	3.6	4.125	4.6	3.98125	4	2	3	0	1	0	1	1	1	1	2	2	1	0	0	0
2	0	0	0	0	0	0	0	0	0	0	0	0	5	0	5	0	0	0	0	0	0	1	1	1	1	1	0	2	0	0	0.5	0.6	0.275	0.318182	0	1	0	0	0	0	0	0	0	0	0	0	0	0	0
2	0	0	0	0	0	0	0	0	0	0	0	1	999	0	0	0	0	999	0	0	0	0	0	0	1	1	0	0	0	0	0.125	0.4	0.13125	0.136364	0	0	0	0	0	0	1	0	0	0	0	0	0	0	0
2	1	1	1	0	2	3	3	3	5	5	5	2	3	3	5	0	0	0	1	3	4	4	4	6	4	4	4	4	1	3.2	4	3.8	3	3.13636	1	2	1	1	0	0	0	1	1	0	1	0	0	1	0
2	1	0	1	0	0	2	0	0	0	0	0	0	28	0	0	0	0	3	0	0	0	0	1	0	0	1	0	1	0.4	0	0.625	0	0.25625	0.318182	0	1	0	0	0	0	0	0	0	0	0	0	0	0	0
2	0	0	1	1	0	1	0	0	0	0	1	1	0	0	0	0	0	0	0	0	0	2	2	0	2	2	0	0	0.4	0	0.75	1	0.5375	0.590909	0	1	0	0	0	0	0	0	0	0	1	0	0	0	0
2	4	0	3	4	0	1	2	1	1	0	1	1	7	4	4	0	0	2	0	2	1	3	4	3	4	4	4	5	2.2	1.2	2.5	2.4	2.075	2.18182	1	1	3	0	0	0	2	1	0	2	1	2	0	0	1
2	6	1	6	6	6	6	6	6	6	6	6	6	7	7	7	0	0	0	3	6	4	6	6	2	6	6	5	5	5	5	5.75	5.2	5.2375	5.27273	3	3	2	2	0	1	2	3	3	1	3	1	1	1	0
2	5	1	5	5	6	6	1	2	0	0	2	4	5	0	0	0	0	0	0	3	0	2	5	0	3	4	4	5	4.4	0.8	3.5	2.2	2.725	2.86364	0	2	0	0	0	0	0	0	0	0	0	0	0	0	0
2	2	0	2	0	0	5	3	4	5	5	6	6	2	0	0	0	0	0	0	5	2	5	6	4	6	6	6	6	0.8	3	5.5	5	3.575	3.81818	1	3	0	0	1	0	0	2	2	1	3	0	1	2	0
2	0	1	1	1	0	0	0	0	1	6	6	6	0	999	999	0	0	0	0	0	0	4	4	4	6	6	5	2	0.6	0.2	3.625	4	2.10625	2.40909	0	0	0	0	0	0	0	0	0	0	0	0	0	0	0
2	6	0	6	6	0	6	2	2	0	1	0	6	6	0	0	0	0	4	0	1	0	2	2	0	2	4	1	1	3.6	0.6	2.125	2.4	2.18125	2.18182	0	1	0	0	0	0	0	0	0	0	1	0	0	0	0
1	3	2	3	1	4	6	4	4	4	6	6	6	999	999	999	999	10	5	6	4	4	4	5	4	5	6	5	3	2.6	4.4	5.125	4.6	4.18125	4.31818	2	2	1	1	1	2	0	1	2	1	2	2	1	1	0
2	6	0	6	6	6	6	5	5	0	6	6	6	999	999	3	0	1	2	0	4	0	6	6	4	4	4	4	4	4.8	1.8	5.125	5	4.18125	4.27273	1	3	0	0	0	0	1	2	2	0	2	0	0	1	0
2	3	0	3	3	0	6	0	0	0	2	2	2	3	3	3	0	0	0	0	1	0	0	1	0	1	2	1	1	1.8	0.2	1.875	0.6	1.11875	1.27273	0	1	0	0	0	0	0	1	1	0	1	0	1	1	0
2	6	0	6	6	1	6	1	6	6	6	6	6	5	0	5	0	0	0	1	5	6	6	6	5	5	6	6	6	3.8	3.8	6	5.6	4.8	4.90909	2	3	1	2	3	3	1	3	3	1	2	3	3	3	2
2	3	0	3	0	0	2	1	1	1	4	3	3	0	0	0	0	0	0	0	5	0	2	2	0	4	5	4	3	1.2	1.4	3	2	1.9	2.09091	2	2	0	0	0	0	0	2	2	0	2	1	0	1	1
2	4	0	1	0	0	1	0	0	0	0	0	0	0	0	0	0	0	0	0	0	0	0	0	0	1	1	0	1	1	0	0.375	0.2	0.39375	0.409091	0	1	0	0	0	0	0	0	0	0	0	0	0	0	0
2	4	3	6	1	5	6	0	0	5	6	5	6	4	4	4	0	0	16	1	4	1	5	5	0	4	4	4	1	3.8	2.2	3.875	3	3.21875	3.45455	0	3	0	0	0	0	0	2	3	0	2	0	0	3	0
2	3	0	3	3	0	2	2	0	1	1	2	1	4	1	1	0	0	0	0	1	1	1	1	2	1	1	1	0	1.8	1	1	1	1.2	1.22727	0	1	0	0	0	0	0	0	0	0	1	0	0	0	0
2	6	0	4	0	0	6	3	0	0	0	2	1	0	0	0	0	0	0	1	1	0	2	2	6	1	1	1	1	2	1	1.625	2	1.65625	1.72727	0	1	0	0	0	0	0	0	0	0	0	0	0	0	0
2	5	0	6	5	3	6	4	5	5	6	5	6	2	2	2	0	0	5	2	5	3	6	6	0	4	6	6	4	3.8	3.8	5.5	4.2	4.325	4.45455	2	3	1	0	0	1	2	2	3	1	3	0	0	2	1
2	6	1	4	6	1	4	1	1	0	0	1	3	2	2	2	0	0	0	1	3	2	3	3	1	2	3	2	2	3.6	1.4	2	2	2.25	2.27273	1	1	0	0	0	2	0	1	1	0	1	0	0	0	0
2	0	0	0	3	0	0	0	0	0	0	0	0	0	0	0	0	0	12	0	0	0	0	0	0	0	1	0	0	0.6	0	0.125	0	0.18125	0.181818	0	0	0	0	0	0	0	0	0	0	0	0	0	0	0
2	0	0	0	0	0	2	0	1	0	0	0	0	0	0	0	0	0	0	0	0	0	2	3	0	1	1	2	1	0	0	1.25	0.8	0.5125	0.590909	0	1	0	0	0	0	0	0	0	0	1	0	0	0	0
2	2	0	3	1	0	1	2	0	1	2	5	4	999	1	3	999	999	999	2	2	0	1	0	0	5	4	1	1	1.2	1.4	1.75	2	1.5875	1.68182	0	1	0	0	0	0	0	0	0	0	2	0	0	1	0
2	1	0	4	6	1	6	1	0	0	3	3	4	10	4	4	0	999	0	0	4	0	1	2	2	1	2	2	4	2.4	1	2.75	1.6	1.9375	2.13636	0	2	0	0	0	0	0	1	1	0	3	0	0	1	0
2	0	0	2	6	0	0	0	0	0	0	0	0	5	0	0	0	0	0	0	0	0	0	1	0	1	1	0	0	1.6	0	0.25	0.2	0.5125	0.5	0	0	0	0	0	0	0	0	0	0	0	0	0	0	0
2	1	0	1	1	0	0	0	0	0	0	1	0	0	0	0	0	0	5	0	0	0	0	0	0	0	0	0	0	0.6	0	0.125	0	0.18125	0.181818	0	0	0	0	0	0	0	0	0	0	0	0	0	0	0
2	4	0	4	4	0	6	0	1	0	2	2	6	2	1	1	0	0	9	0	4	0	1	6	1	1	6	4	4	2.4	0.8	3.875	2	2.26875	2.54545	1	3	0	0	0	0	0	2	2	0	1	0	0	0	1
2	0	0	0	0	0	1	0	0	0	1	1	0	3	0	3	0	0	0	0	1	0	2	2	0	0	1	1	1	0	0.2	1	0.4	0.4	0.5	0	0	0	0	0	0	0	1	0	0	0	0	0	0	1
2	3	0	6	1	0	6	1	1	0	1	0	4	0	0	0	0	0	10	1	1	4	2	4	1	1	4	2	1	2	1.4	2.375	1.8	1.89375	2	0	2	0	1	0	0	1	1	0	1	1	1	0	1	1
2	0	0	0	0	0	1	0	0	0	0	0	0	3	0	0	0	0	4	0	0	0	0	0	0	0	1	0	0	0	0	0.25	0	0.0625	0.0909091	0	0	0	0	0	0	0	0	0	0	0	0	0	0	0
2	5	1	0	2	2	6	0	0	0	5	5	5	5	5	5	0	0	0	0	1	0	2	2	0	2	4	1	2	2	0.2	3.125	1.8	1.78125	2.04545	0	1	0	0	0	0	0	1	1	0	2	0	0	0	1
2	0	0	0	0	0	0	0	0	0	0	1	0	0	0	0	0	0	0	0	0	0	0	0	0	0	0	0	0	0	0	0.125	0	0.03125	0.0454545	0	0	0	0	0	0	0	0	0	0	0	0	0	0	0
2	6	0	6	6	0	0	0	0	0	0	6	6	0	0	0	0	0	0	0	0	0	4	4	0	6	6	4	2	3.6	0	2.75	3.2	2.3875	2.54545	0	1	0	0	0	0	0	1	1	0	0	0	0	0	0
2	1	0	1	0	0	1	0	0	0	0	0	0	0	0	0	0	0	0	0	1	0	0	0	1	0	1	1	2	0.4	0.2	0.625	0.2	0.35625	0.409091	0	0	0	0	0	0	0	0	0	0	0	0	0	0	0
2	1	0	4	0	0	0	0	0	0	0	0	0	2	1	1	0	0	0	0	1	0	0	1	0	0	2	0	1	1	0.2	0.5	0	0.425	0.454545	0	1	0	0	0	0	1	0	0	0	1	0	0	0	0
2	0	0	1	0	0	0	0	0	0	0	1	0	2	0	0	0	0	0	0	0	0	0	0	0	0	1	0	0	0.2	0	0.25	0	0.1125	0.136364	0	1	0	0	0	0	0	0	0	0	0	0	0	0	0
2	1	0	1	1	0	6	0	0	1	6	6	6	1	10	1	0	0	0	3	1	4	3	3	2	5	3	3	5	0.6	1.8	4	3.2	2.4	2.72727	2	2	0	1	1	0	0	1	2	0	2	1	1	0	1
2	1	0	0	0	0	0	0	0	0	1	1	0	0	0	0	0	0	0	0	0	0	0	0	0	0	0	0	0	0.2	0	0.25	0	0.1125	0.136364	0	1	0	0	0	0	0	0	0	0	1	0	0	0	0
2	5	1	2	5	5	5	1	1	1	1	1	2	8	5	5	0	0	5	1	0	1	1	2	1	2	2	1	1	3.6	0.8	1.75	1.4	1.8875	1.90909	1	1	1	0	0	0	1	1	1	1	0	0	0	1	0
2	0	0	1	1	0	0	0	0	1	1	6	6	999	999	999	999	999	999	1	3	4	4	4	4	6	6	6	6	0.4	1.8	3.625	4	2.45625	2.72727	0	0	0	0	0	0	0	1	1	0	1	0	0	0	0
2	5	2	5	5	4	5	3	6	3	6	6	6	0	0	0	6	4	0	0	5	3	6	6	6	5	5	5	6	4.2	2.8	5.625	5.8	4.60625	4.68182	3	3	2	3	0	1	2	3	3	2	3	2	2	3	3
2	6	0	6	0	0	4	0	0	0	1	4	1	0	0	0	0	0	0	0	1	0	0	1	0	2	3	2	4	2.4	0.2	2.375	0.6	1.39375	1.59091	0	1	0	0	0	0	0	1	0	0	0	0	0	0	0
2	0	0	0	0	0	1	0	0	0	0	0	0	0	0	0	0	0	0	0	0	0	0	0	1	1	1	0	0	0	0	0.25	0.4	0.1625	0.181818	0	1	0	0	0	0	0	0	0	0	0	0	0	0	0
2	6	2	4	4	0	2	2	3	6	6	6	6	10	8	8	1	0	0	1	6	5	6	6	5	6	6	6	6	3.2	4	5.125	5.2	4.38125	4.54545	1	3	2	0	0	0	1	3	3	1	3	1	0	3	2
2	6	0	4	3	0	6	1	0	0	0	2	6	6	5	5	3	0	4	2	2	3	4	4	2	5	5	5	5	2.6	1.6	3.375	3.4	2.74375	2.95455	1	2	0	0	0	0	0	0	1	0	2	0	0	0	0
2	2	0	4	1	0	0	0	0	1	1	3	1	0	2	3	0	0	0	0	1	0	1	1	2	1	1	1	1	1.4	0.4	1	1	0.95	1	0	1	0	0	0	0	0	0	1	0	1	0	0	0	0
2	6	2	2	2	3	6	6	5	2	6	6	6	3	0	0	0	0	0	1	4	5	6	6	4	6	6	6	3	3	3.6	5.5	5.4	4.375	4.5	2	3	1	1	1	2	1	3	3	1	3	2	2	3	2
2	0	0	1	0	0	0	0	0	0	0	0	0	1	0	0	0	0	0	0	0	0	0	0	0	0	1	0	1	0.2	0	0.25	0	0.1125	0.136364	0	0	0	0	0	0	0	0	0	0	0	0	0	0	0
2	0	0	0	0	0	0	0	0	0	0	0	0	1	0	0	0	0	0	0	0	0	0	0	0	0	0	0	0	0	0	0	0	0	0	0	0	0	0	0	0	0	0	0	0	0	0	0	0	0
1	1	1	1	1	0	1	1	1	1	1	4	4	5	5	5	0	0	5	1	3	2	4	4	3	4	4	6	6	0.8	1.6	3.375	3.2	2.24375	2.45455	2	2	1	1	1	0	0	2	3	1	3	2	0	2	2
2	1	0	4	0	0	0	0	0	0	0	0	0	0	0	0	0	0	0	0	0	0	0	0	0	0	0	0	0	1	0	0	0	0.25	0.227273	0	0	0	0	0	0	0	0	0	0	0	0	0	0	0
2	0	0	1	0	0	1	0	0	0	0	0	0	0	0	0	0	0	0	0	0	0	0	0	0	0	0	1	0	0.2	0	0.25	0	0.1125	0.136364	0	1	0	0	0	0	0	0	0	0	0	0	0	0	0
2	4	5	6	4	4	6	1	4	2	4	5	5	7	4	7	0	0	15	2	5	2	5	5	2	5	5	4	4	4.6	2.4	4.625	4.2	3.95625	4.04545	2	2	1	1	2	2	2	2	2	2	2	2	2	2	2
2	6	0	2	4	1	6	0	1	1	1	6	6	2	1	1	0	0	0	0	4	4	6	6	5	6	6	6	6	2.6	1.8	4.75	4.8	3.4875	3.77273	0	3	0	0	0	1	0	3	3	0	2	0	0	2	0
2	0	0	0	0	0	0	0	0	0	0	2	0	0	0	0	0	0	0	0	0	0	0	0	0	2	0	1	0	0	0	0.375	0.4	0.19375	0.227273	0	1	0	0	0	0	0	0	0	0	0	0	0	0	0
2	0	0	1	0	0	6	0	0	0	1	0	0	2	0	0	0	0	0	0	0	0	2	2	0	0	0	2	4	0.2	0	1.875	0.4	0.61875	0.818182	1	0	0	1	0	1	0	0	0	0	0	0	0	0	0
2	3	0	6	0	0	2	0	0	0	3	3	1	0	0	0	2	0	1	0	1	0	2	6	4	0	4	5	5	1.8	0.2	3.5	1.4	1.725	2.04545	0	2	1	0	0	0	1	1	0	3	3	0	0	0	1
2	1	0	1	0	1	0	0	0	0	0	0	0	a few	0	0	0	0	0	0	0	0	0	0	0	0	1	0	0	0.6	0	0.125	0	0.18125	0.181818	0	0	1	0	0	0	0	0	0	0	0	0	0	0	0
2	0	0	0	0	0	1	0	0	0	1	1	0	0	0	0	0	0	0	0	0	0	0	1	1	0	2	1	0	0	0	0.875	0.2	0.26875	0.363636	0	1	0	0	0	0	0	0	0	0	1	0	0	0	0
2	6	0	6	6	4	6	0	3	5	6	6	6	2	2	2	0	0	10	1	4	1	6	5	1	4	6	4	4	4.4	2.2	5	4	3.9	4.09091	1	3	1	1	0	0	1	3	2	1	3	0	1	3	2
2	6	1	6	6	0	6	5	0	0	5	6	6	0	0	0	0	0	1	0	1	2	6	6	1	6	5	6	6	3.8	1.6	5	3.8	3.55	3.90909	0	1	0	0	0	1	0	0	0	0	0	2	0	0	0
2	0	0	4	0	0	0	0	0	0	0	0	0	0	0	0	0	0	0	0	0	0	0	0	0	0	0	0	0	0.8	0	0	0	0.2	0.181818	0	0	0	0	0	0	0	0	0	0	0	0	0	0	0
1	6	0	5	3	0	1	2	2	3	5	3	6	0	3	3	0	0	0	1	1	1	2	2	2	3	6	5	5	2.8	1.6	3.625	3	2.75625	2.90909	1	2	0	1	2	1	0	2	2	0	2	1	2	2	2
2	6	4	5	4	4	6	4	6	6	6	6	6	7	5	5	0	15	12	1	4	4	6	6	5	5	5	5	6	4.6	3.8	5.75	5.6	4.9375	5	2	3	2	1	1	1	2	3	3	2	3	2	1	3	3
2	5	0	6	6	0	6	0	0	6	6	6	6	0	3	3	0	0	999	0	1	1	4	5	4	5	6	4	4	3.4	1.6	4.625	3.8	3.35625	3.68182	1	2	0	0	0	0	1	1	1	1	1	0	0	1	0
2	6	0	6	6	0	6	0	0	0	0	1	1	15	0	0	0	0	0	0	0	0	0	0	0	0	1	0	0	3.6	0	1	0.2	1.2	1.22727	0	1	0	0	0	0	0	0	0	0	0	0	0	0	0
2	4	2	5	4	4	6	0	1	4	5	3	4	8	3	2	0	0	0	1	6	2	2	5	0	2	5	4	4	3.8	2.6	4.125	1.8	3.08125	3.31818	1	2	1	0	0	1	0	2	1	0	1	1	1	2	2
2	2	1	1	0	1	1	2	1	1	3	3	1	2	1	1	0	0	0	1	2	2	0	5	2	0	3	2	5	1	1.6	2.875	0.8	1.56875	1.77273	1	2	0	0	1	0	0	2	2	0	2	1	0	2	1
2	0	0	0	0	0	0	6	0	0	0	0	0	999	0	0	0	0	0	0	0	0	0	0	0	0	0	0	0	0	1.2	0	0	0.3	0.272727	0	0	0	0	0	0	0	0	0	0	0	0	0	0	0
2	0	0	0	0	0	5	0	0	0	0	1	0	0	0	0	0	0	0	0	0	0	0	1	0	0	0	1	2	0	0	1.25	0	0.3125	0.454545	0	0	0	0	0	0	0	0	0	0	0	0	0	0	0
2	6	1	3	6	2	4	1	0	1	3	5	4	0	0	0	0	2	0	1	2	2	4	4	1	5	5	4	3	3.6	1.4	3.5	2.8	2.825	3.04545	1	2	1	0	0	0	1	2	2	1	2	0	0	2	2
2	5	3	1	3	4	6	0	1	5	2	1	2	5	0	0	0	0	0	0	2	0	0	2	0	0	1	0	0	3.2	1.4	1.625	0.6	1.70625	1.72727	1	1	0	0	0	0	0	1	0	0	2	0	0	0	0
2	5	1	0	6	3	5	6	0	0	0	1	0	0	0	0	2	0	0	3	2	4	5	4	2	1	2	3	3	3	3	2.25	1.6	2.4625	2.54545	3	2	1	2	1	1	1	1	1	2	2	0	2	0	1
2	2	0	3	0	0	1	1	0	0	1	2	0	4	0	0	0	0	0	0	1	0	0	2	0	0	1	1	1	1	0.4	1.125	0	0.63125	0.727273	0	1	0	0	0	0	0	0	0	0	0	0	0	0	0
2	4	0	4	4	0	4	4	4	4	4	4	4	very often	every time	all	0	0	5	3	5	0	4	4	0	3	4	1	4	2.4	3.2	3.625	3	3.05625	3.09091	1	3	1	0	0	1	1	2	2	0	2	0	1	1	0
2	0	0	6	0	0	2	0	1	0	1	1	1	0	0	0	0	0	6	0	0	0	1	2	0	1	2	1	2	1.2	0	1.5	0.8	0.875	0.954545	1	1	1	0	1	1	1	1	0	0	0	1	1	1	0
2	1	0	6	0	1	1	6	1	1	1	1	1	2	0	2	0	0	1	0	1	0	1	2	0	2	2	1	0	1.6	1.6	1.125	1	1.33125	1.31818	1	1	0	0	0	0	0	1	1	0	1	0	0	1	0
2	4	0	2	0	0	1	0	0	0	0	0	1	0	0	0	0	0	0	0	0	0	0	0	0	1	2	1	2	1.2	0	0.75	0.4	0.5875	0.636364	0	1	0	0	0	0	0	0	1	0	0	0	0	0	1
2	2	0	1	2	0	1	2	1	1	3	3	2	5	2	4	0	0	0	0	2	2	2	2	2	2	2	2	2	1	1.4	2	1.8	1.55	1.63636	1	0	0	0	1	0	0	0	1	0	0	0	0	0	0
2	0	0	0	0	0	0	1	2	0	0	0	0	10	0	0	0	0	0	0	0	0	1	1	0	0	1	0	0	0	0.2	0.5	0.6	0.325	0.272727	1	0	0	0	0	0	0	0	0	0	0	0	0	0	0
2	1	0	1	1	0	0	1	0	0	0	2	1	14	4	4	0	0	3	1	0	4	1	1	0	1	1	1	0	0.6	1.2	0.625	0.6	0.75625	0.772727	0	1	0	0	0	0	0	0	0	0	1	0	0	0	0
2	1	0	1	0	0	2	0	0	0	1	4	3	999	999	15	0	0	0	0	4	0	6	6	0	4	4	1	0	0.4	0.8	2.25	2.6	1.5125	1.68182	0	3	0	0	0	0	0	1	0	0	1	0	0	1	0
2	2	1	3	1	0	5	1	1	1	1	4	5	5	5	2	2	0	2	1	2	2	3	2	5	5	2	5	6	1.4	1.4	3.25	3.8	2.4625	2.63636	1	3	1	0	0	0	1	2	2	1	3	1	0	0	3
2	2	0	0	0	0	5	4	1	5	6	6	6	5	2	5	3	0	0	0	1	0	4	5	6	5	6	6	6	0.4	2	5.125	4.4	2.98125	3.36364	1	3	0	1	2	3	0	0	0	2	3	3	3	3	1
2	0	0	0	0	0	2	1	0	0	0	0	0	7	0	0	0	0	0	0	1	0	0	0	0	2	1	0	1	0	0.4	0.5	0.4	0.325	0.363636	0	1	0	0	0	0	0	0	0	0	1	0	0	0	0
2	6	0	4	0	0	6	0	0	0	0	1	1	0	0	0	0	0	0	0	1	0	4	4	1	1	2	1	2	2	0.2	2	1.4	1.4	1.54545	0	1	0	0	0	0	0	1	0	0	0	0	0	0	0
2	2	0	5	1	0	6	2	1	0	1	3	3	1	1	1	1	0	0	0	1	0	0	2	0	0	3	3	4	1.6	0.6	2.875	0.8	1.46875	1.68182	0	2	0	0	0	0	0	0	0	0	1	0	0	0	0
2	0	0	0	0	0	0	0	0	0	1	0	0	3	0	3	0	0	0	0	0	1	0	0	0	1	0	1	1	0	0.2	0.375	0.2	0.19375	0.227273	0	1	0	0	0	0	0	1	1	0	0	0	0	0	0
2	0	0	0	0	0	0	0	0	0	0	0	0	15	0	0	0	0	0	0	0	0	0	0	0	0	0	0	0	0	0	0	0	0	0	0	1	0	0	0	0	0	0	1	0	0	0	0	0	0
2	0	0	0	0	0	0	0	0	0	1	0	0	0	0	0	0	0	0	0	0	0	6	6	0	0	0	0	0	0	0	0.875	1.2	0.51875	0.590909	1	1	0	0	0	0	0	0	0	0	0	0	0	0	0
2	3	0	1	0	0	1	0	0	1	6	1	1	0	0	0	0	0	0	0	1	1	1	1	5	0	1	1	1	0.8	0.6	1.5	1.4	1.075	1.18182	0	1	0	0	0	0	1	0	0	0	1	0	0	0	0
2	2	1	2	2	0	0	0	0	3	4	5	2	2	1	1	0	0	0	0	1	0	2	2	6	5	4	4	3	1.4	0.8	2.75	3	1.9875	2.18182	0	2	0	0	0	0	0	1	1	0	2	1	0	0	0
2	3	0	3	4	0	0	1	2	3	2	6	4	4	2	2	0	0	0	1	4	2	6	6	0	6	6	5	5	2	2.2	4	3.6	2.95	3.13636	1	3	0	0	1	0	0	2	1	0	2	0	0	2	0
2	0	0	0	0	0	1	0	0	0	0	1	0	999	0	0	0	0	0	0	0	0	0	1	2	0	1	0	1	0	0	0.625	0.4	0.25625	0.318182	0	1	0	0	0	0	0	0	0	0	0	0	0	0	0
2	6	4	6	6	5	6	1	3	4	6	4	6	0	999	1	0	0	0	0	5	0	5	5	5	6	6	6	6	5.4	2	5.25	5	4.4125	4.59091	0	3	0	0	0	1	2	3	3	2	3	3	0	2	1
1	6	0	3	6	6	6	6	6	6	6	6	6	8	8	8	0	0	10	5	4	6	4	6	0	4	6	6	6	4.2	5.4	6	4	4.9	5	2	3	1	3	1	3	3	3	3	3	3	3	1	3	2
2	0	0	0	0	0	0	0	0	0	0	0	0	0	0	0	0	0	0	0	0	0	0	0	0	0	2	2	2	0	0	0.75	0	0.1875	0.272727	0	0	0	0	0	0	0	0	0	0	0	0	0	0	0
2	3	0	0	5	0	1	4	1	0	0	1	0	999	999	999	0	0	999	0	0	1	1	2	0	3	2	2	1	1.6	1	1.25	1	1.2125	1.22727	1	2	0	0	1	1	2	1	0	1	2	0	1	0	0
999	2	0	2	0	0	5	0	0	0	2	0	0	0	0	0	0	0	5	0	1	0	0	1	0	1	1	1	1	0.8	0.2	1.375	0.2	0.64375	0.772727	0	1	0	0	0	0	0	0	0	0	1	0	0	0	0
2	5	0	6	1	0	4	0	0	0	0	0	1	2	0	0	0	0	0	0	0	0	0	0	0	2	2	2	2	2.4	0	1.25	0.6	1.0625	1.13636	0	1	0	0	0	0	0	0	0	0	1	0	0	0	0
2	1	0	1	0	0	1	0	0	0	1	1	1	2	1	2	0	0	1	1	6	0	2	2	1	0	1	1	1	0.4	1.4	1	0.8	0.9	0.954545	0	1	0	0	0	0	0	1	1	0	1	0	0	1	0
2	6	0	2	1	1	6	0	0	0	0	0	3	5	5	5	0	0	0	4	0	1	0	3	0	1	4	2	2	2	1	2.125	0.8	1.48125	1.63636	0	1	0	0	0	0	0	0	0	0	1	0	0	0	0
2	0	0	3	0	0	0	0	0	0	0	0	0	0	0	0	0	0	0	0	1	0	0	1	0	1	1	1	0	0.6	0.2	0.375	0.2	0.34375	0.363636	0	1	0	0	0	0	0	0	0	0	0	0	0	0	0
2	3	1	5	5	1	6	0	0	1	3	5	6	0	999	0	0	1	3	1	1	0	5	4	4	5	5	5	5	3	0.6	4.125	4	2.93125	3.22727	0	2	0	0	0	0	0	2	2	0	2	2	0	2	0
2	2	3	4	1	1	3	1	3	1	3	4	6	0	0	0	3	0	0	5	1	5	4	4	2	6	5	5	4	2.2	2.6	3.875	4.2	3.21875	3.31818	1	2	1	1	1	1	1	1	1	1	2	1	1	2	0
2	0	0	1	0	0	0	1	0	0	0	0	0	10	0	0	0	0	0	0	1	2	0	0	0	1	1	0	1	0.2	0.8	0.25	0.2	0.3625	0.363636	0	0	0	0	0	0	1	0	0	1	0	0	0	0	0
2	0	0	1	0	0	1	0	0	0	0	1	0	6	2	6	0	0	0	0	1	0	0	2	0	0	0	0	1	0.2	0.2	0.625	0	0.25625	0.318182	0	0	0	0	0	0	0	0	0	0	1	0	0	0	0
2	0	0	0	0	0	1	0	0	1	1	0	0	0	0	0	0	0	0	0	0	0	4	4	0	1	1	0	0	0	0.2	0.875	1	0.51875	0.590909	0	0	0	1	0	0	0	0	0	0	0	0	0	0	0
2	6	0	6	6	0	6	0	1	0	1	0	0	2	0	999	0	0	27	0	1	0	0	5	0	0	2	0	0	3.6	0.2	1.875	0.2	1.46875	1.54545	0	1	0	0	0	0	0	0	0	0	0	0	0	0	0
2	0	0	6	6	0	0	0	0	0	0	0	0	28	0	0	0	0	0	0	0	0	1	4	0	4	2	0	0	2.4	0	0.75	1	1.0375	1.04545	0	0	0	0	0	0	0	0	0	0	0	0	0	0	0
2	0	0	0	0	0	0	0	0	0	0	0	0	0	0	0	0	0	0	0	0	0	0	0	0	0	0	0	2	0	0	0.25	0	0.0625	0.0909091	0	0	0	0	0	0	0	0	0	0	0	0	0	0	0
2	0	0	0	0	0	2	4	0	1	2	1	0	10	0	0	0	0	0	0	1	0	1	1	0	0	0	0	0	0	1.2	0.75	0.2	0.5375	0.590909	1	0	0	1	1	1	0	0	0	0	0	0	0	0	0
2	1	0	4	1	0	1	0	0	1	4	5	4	0	0	0	0	0	0	0	3	0	2	2	0	5	5	3	3	1.2	0.8	2.875	2.2	1.76875	2	0	1	1	0	0	0	0	1	1	0	1	0	0	0	1
2	5	1	5	5	3	6	0	0	0	0	3	2	2	1	1	0	0	3	0	2	0	2	2	0	2	1	1	1	3.8	0.4	1.75	1.2	1.7875	1.86364	0	2	0	0	0	0	0	1	0	0	2	0	0	0	0
2	3	0	4	4	0	1	0	0	1	2	3	3	10	2	10	0	0	0	1	1	0	2	2	3	4	4	2	3	2.2	0.6	2.125	2.4	1.83125	1.95455	0	2	0	0	0	1	0	1	2	0	2	0	0	1	0
2	0	0	0	0	0	0	0	0	0	0	0	0	0	0	0	0	0	0	0	0	0	0	0	0	0	0	0	0	0	0	0	0	0	0	0	0	0	0	0	0	0	0	0	0	0	0	0	0	0
1	6	1	4	6	6	6	3	4	6	6	6	2	8	8	8	0	0	22	4	3	4	5	6	1	2	5	3	4	4.6	4	5	2.8	4.1	4.22727	1	2	0	1	0	2	3	2	3	1	3	3	0	3	1
2	1	0	1	1	0	1	0	0	0	0	1	1	0	0	0	0	0	0	0	0	0	0	1	0	3	3	3	3	0.6	0	1.5	0.8	0.725	0.863636	0	1	0	0	0	0	0	1	0	0	0	0	0	0	0
1	2	0	3	1	0	4	2	2	6	4	1	1	0	0	0	0	0	0	0	1	0	4	4	6	2	2	2	2	1.2	1.8	2.625	3	2.15625	2.22727	1	1	0	0	0	1	1	1	0	2	1	0	0	1	1
2	6	5	5	5	1	5	1	1	4	3	4	3	2	0	0	0	0	2	1	1	1	1	2	0	2	2	1	1	4.4	1.6	2.375	1.4	2.44375	2.5	1	1	0	0	0	0	0	1	0	0	1	0	0	0	0
2	0	0	0	0	0	1	0	0	0	1	0	0	0	0	0	0	0	0	0	0	1	0	0	0	2	0	1	1	0	0.2	0.5	0.4	0.275	0.318182	0	0	0	0	0	0	0	0	0	0	0	0	0	0	0
2	2	0	2	0	0	4	2	0	0	0	2	4	3	1	1	0	0	0	2	4	0	3	4	0	3	4	4	6	0.8	1.6	3	2	1.85	2.09091	1	1	0	0	0	0	0	1	1	0	1	0	0	0	0
2	0	0	0	0	0	1	1	0	0	0	0	0	0	0	0	0	0	0	0	0	0	0	0	0	1	0	1	1	0	0.2	0.375	0.2	0.19375	0.227273	0	0	0	0	0	0	0	0	0	0	0	0	0	0	0
2	0	0	0	0	0	0	0	0	0	0	0	0	0	0	0	0	0	0	0	0	0	2	2	1	2	2	2	2	0	0	1	1	0.5	0.590909	0	0	0	0	0	0	0	0	0	0	0	0	0	0	0
2	2	0	1	0	0	1	0	0	0	0	2	2	1	0	0	0	0	0	0	0	0	4	4	0	4	4	5	5	0.6	0	2.625	2	1.30625	1.54545	0	2	0	0	0	0	0	2	1	0	1	0	0	0	0
2	4	0	0	4	0	6	0	0	0	1	6	6	3	3	3	0	0	0	0	0	0	0	3	5	4	5	3	4	1.6	0	3.5	3	2.025	2.31818	0	2	0	0	0	0	0	1	2	0	1	0	0	1	0
2	6	0	3	2	0	1	2	2	1	6	6	6	12	10	8	0	0	5	1	1	4	4	4	0	6	6	5	4	2.2	1.8	4.25	3.6	2.9625	3.18182	1	3	1	1	0	0	2	2	1	1	2	2	1	2	2
2	1	1	1	1	1	2	1	0	0	0	0	1	0	0	0	0	0	2	0	0	0	1	1	0	1	1	1	1	1	0.2	0.75	0.6	0.6375	0.681818	0	1	0	0	0	0	0	0	0	0	0	0	0	0	0
2	0	0	0	0	0	2	0	0	0	0	1	0	0	0	0	0	0	0	0	0	0	0	0	0	0	0	1	0	0	0	0.5	0	0.125	0.181818	0	0	0	0	0	0	0	0	0	0	0	0	0	0	0
2	0	0	0	0	0	1	1	0	0	0	1	0	0	0	0	0	0	0	0	1	0	0	1	0	0	0	0	0	0	0.4	0.375	0	0.19375	0.227273	0	0	0	0	0	0	0	0	0	0	0	0	0	0	0
2	1	0	1	1	0	1	1	1	0	0	0	0	1	0	0	0	0	0	0	1	0	2	2	0	1	1	0	0	0.6	0.4	0.625	0.8	0.60625	0.590909	0	1	0	1	0	0	0	0	0	0	1	0	0	0	0
2	4	1	0	4	0	0	1	1	2	2	1	0	0	0	0	0	0	0	3	1	2	2	2	0	0	2	2	0	1.8	1.8	1.25	0.6	1.3625	1.36364	1	1	0	0	0	0	0	1	1	0	1	0	0	0	1
2	5	1	4	4	4	6	3	3	5	6	2	4	1	1	1	0	0	999	1	3	4	5	5	4	4	5	4	6	3.6	3.2	4.625	4	3.85625	4	1	2	0	0	1	2	3	2	2	2	2	2	1	1	1
2	1	6	0	0	0	2	0	0	0	3	3	4	15	10	10	0	0	3	0	1	0	0	0	0	1	1	1	0	1.4	0.2	1.25	1	0.9625	1.04545	0	1	0	0	0	0	0	0	0	0	2	0	1	0	0
2	2	1	4	4	0	6	0	0	1	4	4	4	3	3	2	0	0	0	1	2	0	2	4	4	5	5	5	5	2.2	0.8	4.125	3	2.53125	2.86364	0	1	0	0	0	0	0	1	1	0	2	2	0	0	1
2	2	2	3	0	2	5	0	0	1	3	1	1	2	2	2	0	0	0	1	1	2	4	4	0	2	1	1	1	1.8	1	2	1.4	1.55	1.68182	0	1	0	0	0	0	1	0	1	2	1	0	0	0	0
2	1	0	5	1	0	4	0	0	0	1	4	4	2	0	0	0	0	7	0	1	0	2	2	1	1	4	2	3	1.4	0.2	2.5	1.6	1.425	1.63636	0	1	0	0	0	0	0	1	1	0	1	0	0	0	0
2	0	0	0	0	0	0	0	0	0	0	0	0	0	0	0	0	0	0	0	0	0	0	1	0	0	1	1	1	0	0	0.5	0	0.125	0.181818	0	1	0	0	0	0	0	0	0	0	1	0	0	0	0
2	3	0	2	2	0	0	0	0	0	1	3	2	2	0	0	0	0	0	1	5	0	3	3	0	4	4	3	0	1.4	1.2	1.75	1.8	1.5375	1.63636	0	2	0	0	0	0	0	1	2	0	2	0	0	1	0
2	6	0	6	0	0	0	1	0	0	2	3	4	0	0	0	0	0	0	1	1	0	1	0	0	2	0	2	4	2.4	0.6	1.375	1.4	1.44375	1.5	0	1	0	0	0	0	0	1	1	0	0	0	0	0	0
2	0	0	0	0	0	1	0	0	0	0	0	0	0	0	0	0	0	0	0	0	0	0	0	0	0	0	0	0	0	0	0.125	0	0.03125	0.0454545	0	0	0	0	0	0	0	0	0	0	0	0	0	0	0
2	5	0	5	5	0	0	0	1	0	3	3	3	0	0	0	0	0	0	0	1	0	4	4	0	3	3	4	4	3	0.2	2.75	2.2	2.0375	2.18182	0	2	1	0	0	0	0	0	0	0	1	0	0	0	0
2	1	0	1	1	0	3	1	0	0	1	1	1	5	0	0	0	0	0	0	0	0	0	2	0	0	2	0	2	0.6	0.2	1.375	0.2	0.59375	0.727273	0	1	1	0	0	0	0	0	1	0	0	0	0	0	0
2	0	0	0	0	0	1	0	0	0	0	1	0	2	0	0	0	0	4	0	0	0	0	0	0	0	0	0	0	0	0	0.25	0	0.0625	0.0909091	0	0	0	0	0	0	0	0	0	0	0	0	0	0	0
2	6	0	5	4	1	6	1	1	1	2	5	5	0	999	0	0	0	0	1	1	1	5	5	2	5	5	4	4	3.2	1	4	3.6	2.95	3.18182	1	2	1	1	0	0	0	2	2	1	2	1	0	2	1
2	3	0	5	0	0	4	0	2	0	5	4	3	3	0	0	0	0	4	0	1	1	4	3	2	4	4	3	3	1.6	0.4	3.5	3	2.125	2.31818	1	1	0	0	0	0	0	0	1	0	1	1	0	1	0
2	0	0	0	0	0	1	0	0	0	0	1	1	0	0	0	0	0	0	0	0	0	1	0	0	2	2	1	1	0	0	0.75	0.8	0.3875	0.454545	0	0	0	0	0	0	0	0	0	0	0	0	0	0	0
2	1	1	0	0	0	1	2	1	0	1	0	1	999	0	999	0	0	999	0	1	0	1	2	0	1	2	2	2	0.4	0.6	1.375	0.8	0.79375	0.863636	1	0	0	1	0	0	0	0	0	0	0	0	0	0	0
2	3	0	3	0	0	4	1	1	4	5	5	5	4	1	2	0	0	1	0	3	2	1	3	1	2	3	3	5	1.2	2	3.625	2	2.20625	2.45455	1	2	0	0	0	0	0	1	0	0	1	0	0	1	1
2	2	1	2	1	1	1	1	1	4	5	3	3	5	5	5	2	0	5	1	3	2	1	3	6	1	2	2	1	1.4	2.2	2.25	2.4	2.0625	2.13636	1	2	1	1	1	1	1	1	2	1	1	0	1	2	2
2	1	1	3	0	0	1	0	0	0	0	3	1	999	0	0	0	0	2	0	2	0	0	2	2	2	2	3	2	1	0.4	1.625	1	1.00625	1.13636	0	1	0	0	0	0	0	0	0	0	1	0	0	0	0
2	0	0	0	0	1	1	0	0	0	1	0	1	1	0	1	0	0	0	0	1	0	0	0	0	2	2	1	1	0.2	0.2	0.75	0.6	0.4375	0.5	0	0	0	0	0	0	0	0	0	0	0	0	0	0	0
2	0	0	0	0	0	1	0	0	0	0	1	0	0	0	0	0	0	0	0	0	0	0	2	0	1	1	0	2	0	0	0.875	0.2	0.26875	0.363636	0	1	0	0	0	0	0	0	0	0	1	0	0	0	0
2	2	0	2	1	0	6	1	1	1	1	3	4	5	3	2	0	0	0	1	6	0	3	4	3	4	5	4	3	1	1.8	3.375	3	2.29375	2.5	1	2	2	1	0	0	1	1	1	0	1	0	0	1	0
2	1	0	1	6	0	6	0	1	1	2	5	6	0	0	0	0	0	7	0	1	2	5	5	4	3	4	4	4	1.6	0.8	3.875	3.8	2.51875	2.77273	1	2	0	0	0	1	0	1	1	0	2	1	0	0	1
2	0	0	4	0	0	3	4	0	0	0	5	1	20	0	0	0	0	0	0	0	0	3	2	0	2	4	2	2	0.8	0.8	2.25	1.2	1.2625	1.45455	0	2	0	0	0	0	0	1	1	0	0	0	0	1	0
2	1	0	1	0	0	1	0	0	0	0	0	0	1	0	0	0	0	0	0	1	0	0	0	0	0	1	0	0	0.4	0.2	0.25	0	0.2125	0.227273	0	0	0	0	0	0	0	0	0	0	1	0	0	0	0
2	2	0	0	0	0	2	0	0	0	0	2	2	2	2	2	0	0	0	1	6	4	0	3	1	0	2	2	1	0.4	2.2	1.5	0.6	1.175	1.27273	0	1	0	0	0	0	0	0	1	0	1	0	0	0	0
2	6	1	4	3	1	6	0	0	1	3	6	6	10	10	7	0	0	0	0	6	0	4	4	6	6	6	5	5	3	1.4	4.375	4.4	3.29375	3.59091	0	3	1	0	1	0	1	3	3	0	3	1	0	1	1
2	0	0	1	0	0	6	6	0	0	6	6	6	0	0	0	0	0	0	0	1	0	4	4	3	2	2	4	5	0.2	1.4	4.125	3	2.18125	2.54545	0	1	0	0	0	0	0	0	1	0	2	2	0	2	0
2	1	0	1	0	0	0	0	0	2	2	0	5	4	4	4	0	0	3	0	0	0	0	4	0	0	6	4	0	0.4	0.4	2	1	0.95	1.13636	0	1	1	0	0	0	0	1	1	0	1	0	0	1	0
2	4	5	5	5	4	4	2	2	1	3	3	6	0	0	2	0	0	999	0	1	0	4	5	4	5	5	4	4	4.6	0.8	3.75	4.2	3.3375	3.45455	1	2	0	0	0	0	1	2	2	0	1	0	0	1	0
2	0	0	0	0	0	0	2	0	0	0	0	0	6	0	0	0	0	0	0	0	0	0	0	0	0	0	0	0	0	0.4	0	0	0.1	0.0909091	0	0	0	0	0	0	0	0	0	0	0	0	0	0	0
2	0	0	0	0	0	0	0	0	0	0	0	0	5	0	0	0	0	0	0	0	0	1	2	0	2	2	0	0	0	0	0.5	0.6	0.275	0.318182	0	1	0	0	0	0	0	0	0	0	0	0	0	0	0
2	0	0	0	0	0	1	0	0	0	1	1	0	0	0	0	0	0	0	0	0	0	0	0	0	2	2	1	1	0	0	0.875	0.4	0.31875	0.409091	0	0	0	0	0	0	0	0	0	0	0	0	0	0	0
2	0	0	0	0	0	1	0	0	0	0	0	0	2	0	0	0	0	0	0	0	0	0	2	0	0	2	1	1	0	0	0.875	0	0.21875	0.318182	0	1	0	0	0	0	0	0	0	0	0	0	0	0	0
2	6	2	6	1	1	6	0	0	0	6	6	6	0	0	0	0	0	20	0	3	0	2	3	1	5	5	4	3	3.2	0.6	4.125	2.8	2.68125	3	0	1	0	0	0	0	0	1	0	0	1	0	0	0	0
2	1	1	2	1	4	5	0	0	0	1	3	1	0	0	0	0	0	0	0	1	0	3	3	0	2	3	1	1	1.8	0.2	2.125	1.2	1.33125	1.5	0	1	0	0	0	0	0	1	0	0	0	0	0	0	0
2	0	0	1	0	0	1	2	0	0	1	1	1	0	0	0	0	0	0	0	0	0	1	1	0	1	1	1	2	0.2	0.4	1	0.6	0.55	0.636364	0	1	0	0	0	0	0	0	0	0	0	0	0	0	0
2	1	0	4	0	0	1	0	0	0	0	0	2	1	0	0	0	0	10	0	1	0	0	0	0	0	2	0	2	1	0.2	0.625	0.4	0.55625	0.590909	0	2	0	0	0	0	0	1	0	0	1	0	0	0	0
2	6	0	1	0	0	6	1	0	6	6	5	5	0	0	0	0	0	4	0	3	0	5	5	5	5	5	4	5	1.4	2	4.5	4	2.975	3.31818	0	2	0	0	1	0	0	1	1	0	2	0	1	1	1
2	6	1	2	2	0	0	0	0	0	4	0	0	2	0	0	0	0	5	0	1	0	2	2	2	3	3	2	2	2.2	0.2	1.625	1.4	1.35625	1.45455	0	1	0	0	0	0	0	1	1	0	1	0	0	0	0
1	5	0	3	5	1	2	4	4	3	4	5	6	2	2	2	0	0	0	1	1	2	4	4	0	4	5	5	4	2.8	2.2	4.125	3.6	3.18125	3.27273	2	2	1	3	1	2	1	1	1	1	1	0	1	2	2
2	2	0	2	0	0	4	1	1	0	0	4	2	2	0	0	0	0	0	1	2	0	1	3	3	5	5	5	4	0.8	0.8	3.25	2.4	1.8125	2.04545	0	2	1	0	0	0	0	2	2	0	0	0	0	0	0
1	6	1	6	6	6	6	6	6	6	6	6	6	10	10	10	10	0	6	3	4	4	6	6	4	6	6	6	6	5	4.6	6	5.6	5.3	5.36364	2	3	3	3	2	3	1	3	3	2	3	3	0	3	2
1	4	0	6	6	4	5	1	1	4	6	6	6	0	10	10	16	0	27	2	3	0	4	6	5	6	6	6	6	4	2	5.25	4.4	3.9125	4.22727	1	1	0	0	0	1	0	2	3	1	3	1	0	3	1
2	2	0	1	1	0	2	0	0	0	2	1	1	7	4	8	0	0	0	2	3	0	2	2	0	3	3	3	2	0.8	1	1.875	1.2	1.21875	1.36364	0	1	0	0	0	0	0	0	0	0	0	0	0	0	0
2	4	0	4	1	2	5	1	1	0	0	1	1	1	1	1	0	0	2	1	1	1	1	2	2	2	4	2	3	2.2	0.8	2.25	1.4	1.6625	1.77273	1	2	1	1	1	0	0	1	0	1	1	0	1	0	0
2	6	4	6	6	3	6	6	6	6	6	6	6	15	15	10	0	0	15	2	6	6	6	6	4	6	6	6	6	5	5.2	6	5.6	5.45	5.5	3	3	3	1	1	1	1	3	3	1	3	3	0	3	3
2	2	1	2	6	1	6	3	2	4	6	4	2	10	10	10	0	0	3	1	6	1	4	5	1	5	5	5	4	2.4	3	4.625	2.8	3.20625	3.45455	2	3	0	1	1	1	1	3	3	0	2	2	0	2	2
2	5	0	6	0	5	5	0	0	1	1	4	0	2	0	2	0	0	0	0	1	0	0	2	0	0	2	4	4	3.2	0.4	2.75	0	1.5875	1.81818	0	1	0	0	0	0	0	1	0	0	1	0	0	0	0
2	2	0	3	3	0	4	0	0	0	0	0	1	3	3	3	0	0	10	0	1	0	2	0	0	0	1	1	1	1.6	0.2	0.875	0.6	0.81875	0.863636	0	1	0	0	0	0	0	0	0	0	1	0	0	0	0
2	0	0	0	0	0	1	0	0	0	0	1	0	4	0	0	0	0	0	0	1	0	0	0	0	1	1	0	0	0	0.2	0.375	0.2	0.19375	0.227273	0	1	0	0	0	0	0	0	0	0	0	0	0	0	0
2	1	0	1	0	0	6	0	1	0	1	2	5	2	2	2	0	0	0	0	1	0	2	3	2	2	4	3	3	0.4	0.2	2.875	2.4	1.46875	1.68182	0	1	0	0	0	0	1	2	1	0	1	0	0	1	0
2	1	0	2	1	0	3	1	2	0	0	0	3	0	0	0	0	0	0	1	4	0	2	3	0	1	1	0	2	0.8	1.2	1.375	1.6	1.24375	1.22727	1	2	0	3	0	0	0	1	0	2	2	0	0	1	0
2	2	1	1	0	0	4	0	0	0	2	3	4	5	0	5	0	0	0	0	0	0	4	4	4	5	5	5	5	0.8	0	3.5	3.4	1.925	2.22727	0	2	0	0	0	0	0	0	0	0	1	0	0	1	0
1	3	0	4	0	0	6	0	1	6	3	3	4	4	4	7	0	0	0	3	3	3	5	5	2	5	5	6	6	1.4	3	4.375	3.4	3.04375	3.31818	0	3	0	0	0	1	1	2	2	0	1	0	1	2	0
2	0	0	0	0	0	0	0	0	0	0	1	1	3	0	0	0	0	0	0	1	0	2	0	1	4	1	1	2	0	0.2	0.625	1.6	0.60625	0.636364	0	1	0	0	0	0	0	0	0	0	0	0	0	0	0
2	0	0	0	6	0	6	3	2	2	0	0	0	0	0	0	0	0	9	0	0	0	2	4	0	2	3	1	2	1.2	1	2.25	1.2	1.4125	1.5	0	1	2	1	0	2	1	1	0	1	0	1	2	1	1
2	0	0	0	0	0	0	0	0	1	1	4	4	2	2	2	0	0	0	0	1	1	2	4	4	2	4	4	5	0	0.6	2.75	2.4	1.4375	1.68182	1	1	0	0	0	0	0	1	1	0	1	0	0	1	0
2	0	0	0	0	0	0	1	0	0	0	1	1	0	0	0	0	0	0	0	0	1	0	0	0	0	0	0	0	0	0.4	0.125	0.2	0.18125	0.181818	0	0	0	0	0	0	0	0	0	0	0	0	0	0	0
2	0	0	0	0	0	0	0	0	0	0	0	0	0	0	0	0	0	0	0	0	0	0	0	0	0	0	0	0	0	0	0	0	0	0	0	0	0	0	0	0	0	0	0	0	0	0	0	0	0
2	4	1	2	2	0	5	2	1	1	6	6	6	5	3	5	0	0	0	1	5	1	6	6	2	6	6	6	6	1.8	2	5.25	4.2	3.3125	3.68182	1	3	1	1	0	0	0	3	3	0	3	1	0	2	1
2	0	0	1	0	0	1	0	1	6	6	6	5	14	14	14	0	0	0	3	3	1	6	6	6	6	6	6	6	0.2	2.6	4.75	4.8	3.0875	3.40909	1	3	1	1	0	1	1	3	3	1	3	1	0	3	1
2	2	1	3	2	2	2	1	1	0	2	2	2	0	0	0	0	0	0	0	1	0	2	2	3	2	2	3	2	2	0.4	2	2	1.6	1.68182	2	1	1	1	1	1	1	1	1	1	1	1	1	1	1
2	4	0	3	6	0	1	0	0	1	2	4	5	2	0	0	0	0	0	2	3	3	4	4	2	2	4	2	3	2.6	1.8	2.5	2.6	2.375	2.5	0	2	0	0	0	0	0	1	1	1	2	0	0	1	0
2	6	0	6	5	0	6	0	5	0	6	6	6	0	0	0	0	0	2	0	1	0	1	2	2	4	5	6	6	3.4	0.2	5.25	3.6	3.1125	3.31818	0	1	0	0	0	0	0	1	1	0	2	0	0	0	0
2	1	0	1	1	0	1	0	0	0	0	3	1	4	0	4	0	0	0	0	0	0	0	2	2	0	3	3	1	0.6	0	1.625	0.6	0.70625	0.863636	0	0	0	0	0	0	0	0	0	0	1	0	0	1	0
2	1	0	1	0	0	0	0	0	1	2	2	4	5	1	1	0	0	0	0	1	0	1	1	4	3	2	0	0	0.4	0.4	0.875	2.4	1.01875	1.04545	0	2	0	0	0	0	0	1	1	0	1	0	0	0	0
2	0	0	2	2	0	0	0	0	0	3	3	6	2	0	0	0	0	9	0	1	0	0	0	0	3	3	1	1	0.8	0.2	1.375	1.8	1.04375	1.13636	1	0	0	1	0	0	0	0	0	0	0	0	0	0	0
2	0	0	0	0	0	1	0	0	0	0	1	0	0	0	0	0	0	0	0	1	0	2	2	0	1	3	0	0	0	0.2	0.875	0.6	0.41875	0.5	0	1	0	0	0	0	0	0	0	0	0	0	0	0	0
2	0	0	0	0	0	6	0	0	0	0	1	0	0	0	0	0	0	0	0	1	0	0	0	0	1	1	1	1	0	0.2	1.25	0.2	0.4125	0.545455	0	0	0	0	0	0	0	0	0	0	0	0	0	0	0
2	4	2	3	2	3	4	2	3	2	3	3	4	2	2	1	1	0	0	2	3	2	3	2	3	4	3	3	3	2.8	2.2	3	3.4	2.85	2.86364	2	1	1	1	1	1	1	2	1	1	1	1	1	1	1
2	0	0	0	0	0	0	0	0	0	0	1	1	0	0	0	0	0	0	0	0	0	1	1	1	1	1	1	0	0	0	0.5	0.8	0.325	0.363636	0	0	0	1	0	0	0	0	0	0	0	0	0	0	0
2	4	1	4	4	4	4	6	6	4	6	6	6	40	40	23	2	4	28	6	5	1	6	6	6	6	6	6	6	3.4	4.4	5.75	6	4.8875	4.95455	3	3	2	3	3	3	0	3	3	0	3	2	3	3	0
2	1	0	1	0	0	0	0	1	0	0	1	1	2	0	1	0	0	0	0	1	0	0	2	0	0	2	2	1	0.4	0.2	1.125	0.4	0.53125	0.590909	0	1	0	0	0	0	0	0	0	0	1	0	0	0	0
2	1	2	1	1	1	2	1	1	0	0	0	0	0	0	0	0	0	0	0	1	4	0	0	0	1	1	0	1	1.2	1.2	0.625	0.4	0.85625	0.818182	0	0	0	0	0	0	0	0	0	0	0	0	0	0	0
2	1	0	3	1	1	3	2	1	1	2	3	3	7	5	5	0	0	15	2	4	2	3	4	3	3	4	4	2	1.2	2.2	2.875	2.6	2.21875	2.36364	1	1	1	1	0	1	0	1	1	0	1	0	1	1	0
2	1	0	0	1	2	5	0	0	0	1	2	1	2	0	3	0	0	2	0	1	1	1	1	0	2	3	3	6	0.8	0.4	2.625	0.8	1.15625	1.40909	0	1	0	0	0	0	0	1	0	0	1	0	0	0	0
2	2	1	3	3	2	3	1	1	1	3	3	3	4	2	2	0	0	4	0	3	0	2	2	2	2	2	3	2	2.2	1	2.375	2	1.89375	2	1	2	0	0	0	1	0	1	1	0	2	0	1	1	0
2	4	0	3	0	0	0	0	0	1	2	3	4	3	3	3	0	0	20	0	1	0	2	2	2	4	2	0	3	1.4	0.4	1.5	2.4	1.425	1.5	0	2	0	0	0	0	0	2	0	0	0	0	0	1	0
2	0	0	0	0	0	6	0	0	0	1	2	2	0	0	0	0	0	5	0	1	2	4	4	2	4	4	2	4	0	0.6	2.875	2.4	1.46875	1.72727	0	1	0	0	0	0	0	1	1	0	1	0	0	0	1
2	6	0	6	0	0	6	0	0	0	5	1	3	0	0	0	0	0	0	3	1	0	4	4	1	2	1	1	2	2.4	0.8	2.5	2	1.925	2.09091	0	2	0	0	0	0	0	1	1	0	1	0	0	1	0
2	6	0	6	6	1	6	6	6	5	6	6	6	About a couple of times a week	On all of those occasions	2	0	0	0	1	4	0	4	6	2	6	6	6	3	3.8	3.2	5.625	4.8	4.35625	4.45455	2	2	0	0	1	0	0	3	3	1	3	1	1	1	1
2	0	0	0	0	0	1	0	0	0	0	1	0	0	0	0	0	0	0	0	0	0	0	1	0	0	0	0	0	0	0	0.375	0	0.09375	0.136364	0	0	0	0	0	0	0	0	0	0	0	0	0	0	0
2	4	0	4	0	0	2	0	0	0	4	1	5	0	0	0	0	0	5	0	1	0	1	2	0	1	3	1	4	1.6	0.2	2.125	1.4	1.33125	1.5	0	1	0	0	0	0	0	0	0	0	1	0	0	0	0
2	6	0	6	0	0	6	0	0	1	0	1	2	Maybe a few times, not that often	most times	2	0	0	0	0	1	0	1	1	0	1	1	0	0	2.4	0.4	1.125	0.8	1.18125	1.22727	0	1	0	0	0	0	0	0	0	0	1	0	0	0	0
2	3	2	2	0	4	2	1	2	0	1	2	2	3	1	1	0	0	6	0	2	2	3	3	0	4	4	3	2	2.2	1	2.375	2.2	1.94375	2	2	1	1	1	1	2	1	1	1	0	1	2	1	1	1
2	0	0	0	0	0	0	0	0	0	3	2	0	0	0	0	0	0	0	0	0	2	6	6	0	1	2	0	0	0	0.4	1.625	1.4	0.85625	1	0	0	0	0	0	0	0	0	0	0	0	0	0	0	0
2	0	0	0	0	0	0	0	0	0	0	0	0	0	0	0	0	0	0	0	0	0	0	1	0	0	2	2	2	0	0	0.875	0	0.21875	0.318182	0	0	0	0	0	0	0	0	0	0	0	0	0	0	0
2	0	0	0	0	0	0	0	0	0	0	0	0	0	0	0	0	999	0	0	0	0	0	0	0	1	1	0	0	0	0	0.125	0.2	0.08125	0.0909091	0	0	0	0	0	0	0	0	0	0	0	0	0	0	0
2	6	0	1	6	0	1	0	0	0	0	1	0	0	0	0	0	0	0	0	0	0	0	1	0	0	2	0	0	2.6	0	0.625	0	0.80625	0.818182	0	1	0	0	0	0	0	0	0	2	0	0	0	0	0
2	1	0	0	0	0	3	0	0	0	0	0	0	999	0	0	0	0	0	0	0	1	0	1	0	0	0	0	0	0.2	0.2	0.5	0	0.225	0.272727	0	0	0	0	0	0	0	0	0	0	0	0	0	0	0
2	1	0	0	0	0	4	2	0	0	0	0	1	5	1	1	0	0	0	0	5	0	0	1	0	0	1	0	0	0.2	1.4	0.75	0.2	0.6375	0.681818	1	0	0	0	0	0	0	0	0	0	1	0	0	0	0
2	1	0	3	3	0	6	0	0	0	3	3	3	2	0	0	0	0	0	0	1	0	3	3	4	3	4	3	5	1.4	0.2	3.375	2.6	1.89375	2.18182	0	2	0	0	0	0	1	1	1	0	1	0	0	1	0
2	0	0	1	1	0	0	0	0	0	0	1	0	0	0	0	0	0	1	0	1	0	0	2	2	0	1	2	0	0.4	0.2	0.75	0.4	0.4375	0.5	0	1	0	0	0	1	0	1	1	0	1	0	0	1	0
2	2	0	4	6	0	2	1	1	3	3	4	6	2	1	1	0	0	0	2	4	2	4	5	0	5	5	4	4	2.4	2.4	3.5	3.2	2.875	3.04545	1	3	0	1	1	1	0	0	2	0	2	1	1	0	2
2	1	0	0	0	0	6	1	0	0	1	1	0	7	0	0	0	0	0	0	1	0	2	2	2	1	1	1	1	0.2	0.4	1.625	1	0.80625	0.954545	0	1	0	1	0	0	0	1	0	0	1	0	0	0	1
2	3	0	2	0	0	1	0	0	1	2	0	0	0	0	0	0	0	0	0	1	0	0	1	0	0	1	1	0	1	0.4	0.75	0	0.5375	0.590909	0	1	0	0	0	0	0	0	0	0	0	0	0	0	0
2	0	0	0	0	0	0	0	0	0	0	1	1	0	0	0	0	0	0	0	0	0	1	1	2	1	1	1	2	0	0	0.75	1	0.4375	0.5	0	1	0	0	0	0	0	0	1	0	0	0	0	0	0
2	2	0	0	0	0	6	1	1	1	4	0	0	2	0	0	0	0	14	0	2	0	1	4	0	0	2	2	1	0.4	0.8	2.5	0.4	1.025	1.22727	0	2	0	0	0	0	0	0	0	0	0	0	0	0	1
2	0	0	0	0	0	3	0	0	0	1	1	2	0	0	0	0	0	0	0	0	0	0	0	0	1	1	1	0	0	0	0.875	0.6	0.36875	0.454545	0	0	0	0	0	0	0	0	0	0	0	0	0	0	0
2	0	0	0	0	0	0	0	0	0	0	1	0	14	0	0	0	0	0	0	0	0	2	2	0	0	1	0	1	0	0	0.625	0.4	0.25625	0.318182	0	0	0	0	0	0	0	0	0	0	0	0	0	0	0
2	0	0	0	0	0	2	0	0	0	0	0	0	0	0	0	0	0	0	0	0	0	0	6	0	3	2	0	4	0	0	1.75	0.6	0.5875	0.772727	0	2	0	0	0	0	0	2	1	0	0	0	0	0	0
2	0	0	0	0	0	0	0	0	0	0	1	1	3	0	0	0	0	0	0	1	0	3	2	0	2	1	1	4	0	0.2	1.125	1.2	0.63125	0.727273	0	0	1	0	0	0	0	0	0	0	0	0	0	0	0
2	0	0	0	0	0	0	0	0	0	0	0	0	0	0	0	0	0	0	0	1	0	2	3	0	0	1	1	0	0	0.2	0.625	0.4	0.30625	0.363636	0	0	0	0	0	0	0	0	0	0	0	0	0	0	0
2	2	0	6	5	0	0	0	0	1	0	0	1	3	0	0	0	0	20	0	1	0	1	5	0	0	2	1	1	2.6	0.4	1.125	0.4	1.13125	1.18182	0	0	0	0	0	0	2	0	0	1	1	0	0	0	0
1	6	4	6	6	6	6	6	6	6	6	6	6	0	0	0	5	0	28	0	6	6	6	6	6	6	6	6	6	5.6	4.8	6	6	5.6	5.63636	3	3	3	2	2	3	3	3	3	2	3	3	2	3	2
1	5	0	5	5	0	6	0	0	6	6	6	6	0	0	0	0	0	37	1	6	4	6	6	6	6	6	6	6	3	3.4	5.25	4.8	4.1125	4.45455	1	3	1	0	0	0	1	3	3	3	3	1	1	3	1
2	1	0	1	0	0	2	0	0	0	0	0	0	2	1	1	0	0	0	0	1	0	0	1	0	0	1	0	0	0.4	0.2	0.5	0	0.275	0.318182	0	1	0	0	0	0	0	0	0	0	0	0	0	0	0
1	6	6	6	6	6	6	6	6	6	6	0	1	28	28	28	0	0	50	6	6	6	6	6	3	6	6	6	2	6	6	4.75	4.4	5.2875	5.18182	3	3	3	3	1	3	3	3	3	3	3	3	3	2	3
2	6	5	6	6	6	6	6	6	6	6	6	6	0	0	0	10	0	21	6	5	6	6	6	6	6	6	6	6	5.8	5.8	6	6	5.9	5.90909	3	3	2	2	0	1	2	3	3	2	3	3	2	3	3
2	1	0	6	6	0	6	6	6	0	6	6	1	0	0	0	1	28	28	0	0	0	6	6	0	3	3	3	1	2.6	1.2	4.625	3.2	2.90625	3	2	2	3	2	0	2	2	2	0	3	0	0	0	0	1
2	0	0	0	0	0	0	0	0	0	0	0	0	999	0	3	0	0	0	0	0	0	0	0	0	0	0	0	0	0	0	0	0	0	0	1	0	0	0	0	0	0	0	0	0	0	0	0	0	0
2	4	0	4	4	4	6	4	3	4	4	6	6	0	999	0	1	0	0	0	0	5	6	6	6	6	6	6	6	3.2	2.6	5.375	5.4	4.14375	4.36364	1	3	0	0	0	0	0	1	3	0	1	0	0	3	0
2	1	0	6	6	0	0	3	0	0	6	6	6	2	0	0	0	0	0	0	1	4	6	6	4	6	6	6	6	2.6	1.6	4.5	4.4	3.275	3.59091	1	3	0	0	0	0	0	1	1	0	2	0	0	1	0
1	3	3	0	0	3	2	2	1	2	6	6	6	14	7	7	0	0	0	3	1	1	4	4	0	5	5	4	6	1.8	1.8	4.25	3.2	2.7625	3.04545	1	2	0	0	0	0	1	0	2	1	1	0	0	1	0
2	1	0	1	0	0	0	0	0	0	0	0	0	0	0	0	0	0	0	0	1	0	0	0	0	0	2	1	1	0.4	0.2	0.5	0	0.275	0.318182	0	1	0	0	0	0	0	0	1	0	1	0	0	0	0
1	4	2	4	4	1	6	1	1	1	2	6	6	5	0	0	0	0	6	1	0	2	2	2	4	6	6	5	6	3	1	4.25	3.8	3.0125	3.27273	2	2	1	1	2	2	1	1	2	1	1	1	2	0	1
1	6	0	0	6	0	0	0	0	6	6	6	6	3	1	1	0	0	0	0	1	0	6	6	0	6	6	6	6	2.4	1.4	4.5	3.6	2.975	3.31818	0	1	0	0	0	0	0	1	1	0	1	1	0	0	0
2	0	0	0	0	0	0	0	0	0	1	1	1	0	999	999	0	0	0	0	0	0	1	0	0	1	0	0	1	0	0	0.375	0.6	0.24375	0.272727	0	1	0	0	0	0	0	1	0	0	0	0	0	0	0
1	6	1	6	6	6	6	6	6	6	6	6	6	28	28	28	56	0	5	6	6	6	6	6	6	6	6	6	6	5	6	6	6	5.75	5.77273	3	3	1	2	3	2	1	3	3	2	3	2	3	3	3
2	0	0	0	1	0	1	0	0	0	0	6	2	0	0	0	0	0	0	0	0	0	2	2	4	3	3	3	3	0.2	0	2.25	2.2	1.1625	1.36364	0	0	0	0	0	0	0	0	0	0	0	0	0	0	0
2	1	0	1	0	0	0	0	0	0	1	1	3	1	0	0	0	0	1	0	1	0	1	0	0	2	2	0	1	0.4	0.2	0.625	1.2	0.60625	0.636364	1	0	0	0	1	0	0	0	0	0	0	0	0	0	0
2	3	3	1	0	6	6	0	0	1	6	5	6	4	1	1	0	0	0	3	4	1	2	2	1	3	4	5	5	2.6	1.8	4.125	2.4	2.73125	3.04545	0	3	0	0	0	1	1	1	2	0	3	0	0	3	0
2	6	1	0	0	4	4	4	4	0	5	5	2	4	0	4	0	0	0	0	2	2	2	2	2	2	1	1	2	2.2	1.6	3	2.4	2.3	2.31818	2	2	0	1	0	0	1	0	0	0	0	0	0	1	1
2	4	0	2	0	0	0	0	0	0	0	1	1	0	0	0	0	0	4	0	0	0	1	1	0	1	1	1	1	1.2	0	0.625	0.6	0.60625	0.636364	0	1	0	0	0	0	0	0	0	0	0	0	0	0	0
1	3	0	1	2	3	3	3	3	2	3	2	2	0	0	0	0	0	28	1	5	4	4	6	2	4	3	4	6	1.8	3	3.75	3	2.8875	3	2	3	3	3	2	3	3	3	3	3	3	2	2	3	3
2	0	0	1	1	0	0	4	4	0	5	0	0	0	0	0	0	0	0	0	0	0	2	2	3	2	2	3	1	0.4	0.8	2.125	2.2	1.38125	1.36364	2	1	0	3	0	0	0	2	1	0	1	0	0	0	0
1	6	0	6	6	5	6	4	4	6	5	0	3	0	0	0	0	0	0	3	0	5	6	6	6	6	6	6	6	4.6	3.6	4.875	5	4.51875	4.59091	3	3	3	1	1	1	2	3	3	3	3	3	2	3	3
1	6	1	1	1	6	6	2	2	2	3	3	3	145	50	22	145	4	0	4	3	1	5	5	4	4	5	5	5	3	2.4	4.25	3.6	3.3125	3.5	1	2	1	1	0	0	1	2	2	1	2	1	1	2	2
[truncated: 91 more columns]
